# Supplementary material for: Habitat zonation on coral reefs: Structural complexity, nutritional resources and herbivorous fish distributions
Source: PLoS One. 2020 Jun 4;15(6):e0233498. doi: 10.1371/journal.pone.0233498 (PMC7272040; doi:10.1371/journal.pone.0233498)
Supplement: S1 Data — (XLSX) [file pone.0233498.s003.xlsx]

## Sheet: 1. Rugosity
SITE	ZONE	MODELID	TRANSECT	RUGOSITY
1	CREST	1	1	1.3995
1	CREST	1	2	1.3574
1	CREST	1	3	1.40489
1	CREST	1	4	1.52707
1	CREST	1	5	1.37805
1	INNER_FLAT	1	1	1.08084
1	INNER_FLAT	1	2	1.077
1	INNER_FLAT	1	3	1.0781
1	INNER_FLAT	1	4	1.05798
1	INNER_FLAT	1	5	1.06208
1	MID_FLAT	1	1	1.225
1	MID_FLAT	1	2	1.11738
1	MID_FLAT	1	3	1.19351
1	MID_FLAT	1	4	1.18769
1	MID_FLAT	1	5	1.17481
1	OUTER_FLAT	1	1	1.27341
1	OUTER_FLAT	1	2	1.25798
1	OUTER_FLAT	1	3	1.24614
1	OUTER_FLAT	1	4	1.16721
1	OUTER_FLAT	1	5	1.17917
1	SLOPE	1	1	1.87231
1	SLOPE	1	2	1.62128
1	SLOPE	1	3	1.92746
1	SLOPE	1	4	2.1427
1	SLOPE	1	5	2.04557
2	CREST	2	1	2.05882
2	CREST	2	2	1.74496
2	CREST	2	3	1.90583
2	CREST	2	4	1.74175
2	CREST	2	5	2.1908
2	INNER_FLAT	1	1	1.20692
2	INNER_FLAT	1	2	1.09657
2	INNER_FLAT	1	3	1.16438
2	INNER_FLAT	1	4	1.17201
2	INNER_FLAT	1	5	1.15917
2	MID_FLAT	1	1	1.11872
2	MID_FLAT	1	2	1.16844
2	MID_FLAT	1	3	1.14905
2	MID_FLAT	1	4	1.2004
2	MID_FLAT	1	5	1.22854
2	OUTER_FLAT	1	1	1.145
2	OUTER_FLAT	1	2	1.26725
2	OUTER_FLAT	1	3	1.18217
2	OUTER_FLAT	1	4	1.16453
2	OUTER_FLAT	1	5	1.18216
2	SLOPE	1	1	1.40193
2	SLOPE	1	2	1.47639
2	SLOPE	1	3	1.24408
2	SLOPE	1	4	1.38684
2	SLOPE	1	5	1.56381
3	CREST	1	1	1.69388
3	CREST	1	2	1.79761
3	CREST	1	3	1.36492
3	CREST	1	4	1.64968
3	CREST	1	5	1.52688
3	INNER_FLAT	1	1	1.10702
3	INNER_FLAT	1	2	1.08049
3	INNER_FLAT	1	3	1.1248
3	INNER_FLAT	1	4	1.15705
3	INNER_FLAT	1	5	1.17226
3	MID_FLAT	1	1	1.21352
3	MID_FLAT	1	2	1.27362
3	MID_FLAT	1	3	1.20851
3	MID_FLAT	1	4	1.18426
3	MID_FLAT	1	5	1.3099
3	OUTER_FLAT	1	1	1.24284
3	OUTER_FLAT	1	2	1.23612
3	OUTER_FLAT	1	3	1.30286
3	OUTER_FLAT	1	4	1.23464
3	OUTER_FLAT	1	5	1.27664
3	SLOPE	2	1	1.68781
3	SLOPE	2	2	1.55392
3	SLOPE	2	3	1.4905
3	SLOPE	2	4	1.61779
3	SLOPE	2	5	1.71358
1	CREST	2	1	1.57738
1	CREST	2	2	1.68374
1	CREST	2	3	1.53035
1	CREST	2	4	1.60952
1	CREST	2		1.49734
1	INNER_FLAT	2	1	1.07496
1	INNER_FLAT	2	2	1.14204
1	INNER_FLAT	2	3	1.09523
1	INNER_FLAT	2	4	1.18779
1	INNER_FLAT	2	5	1.20623
1	MID_FLAT	2	1	1.19018
1	MID_FLAT	2	2	1.30046
1	MID_FLAT	2	3	1.17639
1	MID_FLAT	2	4	1.19579
1	MID_FLAT	2	5	1.20934
1	OUTER_FLAT	2	1	1.21238
1	OUTER_FLAT	2	2	1.19673
1	OUTER_FLAT	2	3	1.12424
1	OUTER_FLAT	2	4	1.19607
1	OUTER_FLAT	2	5	1.24582
1	SLOPE	2	1	1.54315
1	SLOPE	2	2	1.60935
1	SLOPE	2	3	1.42009
1	SLOPE	2	4	1.53197
1	SLOPE	2	5	1.22834
2	CREST	1	1	1.5753
2	CREST	1	2	2.44337
2	CREST	1	3	1.94447
2	CREST	1	4	1.63553
2	CREST	1	5	1.71646
2	INNER_FLAT	2	1	1.1237
2	INNER_FLAT	2	2	1.13865
2	INNER_FLAT	2	3	1.153
2	INNER_FLAT	2	4	1.16585
2	INNER_FLAT	2	5	1.11548
2	MID_FLAT	2	1	1.21864
2	MID_FLAT	2	2	1.16258
2	MID_FLAT	2	3	1.26017
2	MID_FLAT	2	4	1.17384
2	MID_FLAT	2	5	1.17228
2	OUTER_FLAT	3	1	1.32905
2	OUTER_FLAT	3	2	1.4895
2	OUTER_FLAT	3	3	1.19199
2	OUTER_FLAT	3	4	1.42567
2	OUTER_FLAT	3	5	1.44261
2	SLOPE	2	1	1.60467
2	SLOPE	2	2	2.23753
2	SLOPE	2	3	1.64797
2	SLOPE	2	4	2.19765
2	SLOPE	2	5	2.53845
3	CREST	2	1	1.61716
3	CREST	2	2	1.87361
3	CREST	2	3	1.51241
3	CREST	2	4	1.65224
3	CREST	2	5	1.41595
3	INNER_FLAT	2	1	1.15776
3	INNER_FLAT	2	2	1.14331
3	INNER_FLAT	2	3	1.14903
3	INNER_FLAT	2	4	1.16178
3	INNER_FLAT	2	5	1.17216
3	MID_FLAT	2	1	1.18417
3	MID_FLAT	2	2	1.15625
3	MID_FLAT	2	3	1.09505
3	MID_FLAT	2	4	1.09792
3	MID_FLAT	2	5	1.06519
3	OUTER_FLAT	2	1	1.27405
3	OUTER_FLAT	2	2	1.3399
3	OUTER_FLAT	2	3	1.33545
3	OUTER_FLAT	2	4	1.41208
3	OUTER_FLAT	2	5	1.46969
3	SLOPE	1	1	1.52024
3	SLOPE	1	2	1.42338
3	SLOPE	1	3	1.34386
3	SLOPE	1	4	1.458
3	SLOPE	1	5	1.40623

## Sheet: 2. FOV_final
SITE	ZONE	MODELID	FOV
1	CREST	1	0.755206
1	CREST	2	0.724248
1	INNER_FLAT	1	0.975238
1	INNER_FLAT	3	0.943713
1	MID_FLAT	1	0.934487
1	MID_FLAT	2	0.894142
1	OUTER_FLAT	1	0.914693
1	OUTER_FLAT	2	0.876409
1	SLOPE	1	0.676247
1	SLOPE	2	0.68873
2	CREST	2	0.682801
2	CREST	2	0.728544
2	INNER_FLAT	1	0.893066
2	INNER_FLAT	2	0.92626
2	MID_FLAT	1	0.901664
2	MID_FLAT	2	0.878821
2	OUTER_FLAT	1	0.864757
2	OUTER_FLAT	3	0.847765
2	SLOPE	1	0.807111
2	SLOPE	2	0.676273
3	CREST	1	0.763318
3	CREST	2	0.805485
3	INNER_FLAT	1	0.919877
3	INNER_FLAT	3	0.884636
3	MID_FLAT	1	0.891684
3	MID_FLAT	2	0.937797
3	OUTER_FLAT	1	0.821026
3	OUTER_FLAT	2	0.818465
3	SLOPE	1	0.728205
3	SLOPE	2	0.74884

## Sheet: 3. Benthic_final
SITE	ZONE	MODELID	TRANSECT	EAM_3D	CORAL_3D
1	CREST	1	1	0.678637	0.168142
1	CREST	1	2	0.50254	0.173459
1	CREST	1	3	0.798524	0.0860872
1	CREST	1	4	0.458377	0.36969
1	CREST	1	5	0.831698	0.154655
1	CREST	2	1	0.906309	0.11472
1	CREST	2	2	0.388207	0.523547
1	CREST	2	3	0.866546	0.137206
1	CREST	2	4	0.837849	0.108302
1	CREST	2	5	0.80752	0.17619
1	INNER_FLAT	1	1	0.101519	0
1	INNER_FLAT	1	2	0.0863624	0
1	INNER_FLAT	1	3	0	0
1	INNER_FLAT	1	4	0	0
1	INNER_FLAT	1	5	0	0
1	INNER_FLAT	3	1	0.13208	0
1	INNER_FLAT	3	2	0.024104	0.0155106
1	INNER_FLAT	3	3	0	0
1	INNER_FLAT	3	4	0	0
1	INNER_FLAT	3	5	0	0
1	MID_FLAT	1	1	0.0506188	0.0401585
1	MID_FLAT	1	2	0	0
1	MID_FLAT	1	3	0	0
1	MID_FLAT	1	4	0.02447	0
1	MID_FLAT	1	5	0.0994029	0.0164992
1	MID_FLAT	2	1	0.101287	0.0961647
1	MID_FLAT	2	2	0.0409988	0.018999
1	MID_FLAT	2	3	0.0740958	0
1	MID_FLAT	2	4	0.11957	0.0731919
1	MID_FLAT	2	5	0.0310563	0
1	OUTER_FLAT	1	1	0.794471	0.129616
1	OUTER_FLAT	1	2	0.809907	0.133114
1	OUTER_FLAT	1	3	0.713118	0.231112
1	OUTER_FLAT	1	4	0.712854	0.201062
1	OUTER_FLAT	1	5	0.503794	0.357233
1	OUTER_FLAT	2	1	0.442153	0.139495
1	OUTER_FLAT	2	2	0.591393	0.13452
1	OUTER_FLAT	2	3	0.608848	0.11088
1	OUTER_FLAT	2	4	0.753754	0.163476
1	OUTER_FLAT	2	5	0.730475	0.159936
1	SLOPE	1	1	0.557414	0.367682
1	SLOPE	1	2	0.723515	0.197719
1	SLOPE	1	3	0.704648	0.286212
1	SLOPE	1	4	0.635247	0.311575
1	SLOPE	1	5	0.924988	0.0749002
1	SLOPE	2	1	0.227705	0.161215
1	SLOPE	2	2	0.56638	0.371053
1	SLOPE	2	3	0.253624	0.143931
1	SLOPE	2	4	0.435921	0.172992
1	SLOPE	2	5	0.310701	0.0916048
2	CREST	1	1	0.212192	0.250003
2	CREST	1	2	0.250316	0.812593
2	CREST	1	3	0.141304	0.58987
2	CREST	1	4	0.112515	0.529005
2	CREST	1	5	0.155322	0.537641
2	CREST	2	1	0.445252	0.467242
2	CREST	2	2	0.442435	0.394474
2	CREST	2	3	0.128613	0.458446
2	CREST	2	4	0.124539	0.622072
2	CREST	2	5	0.637637	0.197716
2	INNER_FLAT	1	1	0	0.0149756
2	INNER_FLAT	1	2	0	0
2	INNER_FLAT	1	3	0	0
2	INNER_FLAT	1	4	0.0130632	0
2	INNER_FLAT	1	5	0	0
2	INNER_FLAT	2	1	0.256758	0
2	INNER_FLAT	2	2	0.0223835	0
2	INNER_FLAT	2	3	0	0
2	INNER_FLAT	2	4	0	0
2	INNER_FLAT	2	5	0	0
2	MID_FLAT	1	1	0.241843	0.0228847
2	MID_FLAT	1	2	0.229532	0.00875133
2	MID_FLAT	1	3	0.116814	0.0273477
2	MID_FLAT	1	4	0.251546	0.00581395
2	MID_FLAT	1	5	0.191597	0.0267414
2	MID_FLAT	2	1	0.211505	0.0455152
2	MID_FLAT	2	2	0.151171	0.0617375
2	MID_FLAT	2	3	0.123926	0.0894962
2	MID_FLAT	2	4	0.117807	0.00185396
2	MID_FLAT	2	5	0.10007	0
2	OUTER_FLAT	1	1	0.313038	0.031984
2	OUTER_FLAT	1	2	0.303178	0.112393
2	OUTER_FLAT	1	3	0.532652	0.00685742
2	OUTER_FLAT	1	4	0.477297	0.0376644
2	OUTER_FLAT	1	5	0.289113	0.00885337
2	OUTER_FLAT	3	1	0.509695	0.0378647
2	OUTER_FLAT	3	2	0.414828	0.237545
2	OUTER_FLAT	3	3	0.433787	0.0466348
2	OUTER_FLAT	3	4	0.166184	0.147899
2	OUTER_FLAT	3	5	0.623113	0.141066
2	SLOPE	1	1	0.37093	0.135155
2	SLOPE	1	2	0.821083	0.0594725
2	SLOPE	1	3	0.648323	0.0881939
2	SLOPE	1	4	0.492745	0.0189924
2	SLOPE	1	5	0.388579	0.313033
2	SLOPE	2	1	0.523767	0.209657
2	SLOPE	2	2	0.438127	0.302368
2	SLOPE	2	3	0.398191	0.429819
2	SLOPE	2	4	0.602448	0.338426
2	SLOPE	2	5	0.542459	0.537071
3	CREST	1	1	0.523935	0.432334
3	CREST	1	2	0.494601	0.47755
3	CREST	1	3	0.775525	0.223123
3	CREST	1	4	0.878336	0.107942
3	CREST	1	5	0.389753	0.579425
3	CREST	2	1	0.341705	0.719683
3	CREST	2	2	0.457839	0.330111
3	CREST	2	3	0.645497	0.311215
3	CREST	2	4	0.452297	0.530849
3	CREST	2	5	0.620418	0.29265
3	INNER_FLAT	1	1	0.124194	0
3	INNER_FLAT	1	2	0.0313506	0
3	INNER_FLAT	1	3	0.0470308	0
3	INNER_FLAT	1	4	0.18337	0
3	INNER_FLAT	1	5	0.179316	0
3	INNER_FLAT	2	1	0.0203653	0
3	INNER_FLAT	2	2	0	0
3	INNER_FLAT	2	3	0	0
3	INNER_FLAT	2	4	0	0
3	INNER_FLAT	2	5	0.0212244	0
3	MID_FLAT	1	1	0.0690149	0.064546
3	MID_FLAT	1	2	0.314231	0
3	MID_FLAT	1	3	0.364513	0
3	MID_FLAT	1	4	0.291344	0
3	MID_FLAT	1	5	0.200747	0.438078
3	MID_FLAT	2	1	0.47902	0.0356908
3	MID_FLAT	2	2	0.619335	0.063732
3	MID_FLAT	2	3	0.404806	0
3	MID_FLAT	2	4	0.331466	0
3	MID_FLAT	2	5	0.401327	0.010459
3	OUTER_FLAT	1	1	0.836595	0.0983411
3	OUTER_FLAT	1	2	0.994987	0.0903093
3	OUTER_FLAT	1	3	0.785483	0.223257
3	OUTER_FLAT	1	4	0.759319	0.0861669
3	OUTER_FLAT	1	5	0.821731	0.209499
3	OUTER_FLAT	2	1	0.387595	0.205651
3	OUTER_FLAT	2	2	0.528859	0.103159
3	OUTER_FLAT	2	3	0.398923	0.3523
3	OUTER_FLAT	2	4	0.331736	0.220927
3	OUTER_FLAT	2	5	0.244205	0.335557
3	SLOPE	1	1	0.663333	0.0172329
3	SLOPE	1	2	0.624519	0.173538
3	SLOPE	1	3	0.776021	0.13957
3	SLOPE	1	4	0.844101	0.0838753
3	SLOPE	1	5	0.637832	0.0882659
3	SLOPE	2	1	0.396318	0.529849
3	SLOPE	2	2	0.530315	0.521365
3	SLOPE	2	3	0.480951	0.247621
3	SLOPE	2	4	0.245234	0.398031
3	SLOPE	2	5	0.650934	0.331037

## Sheet: 4. Verticality_10cm
SITE	ZONE	MODELID	TRANSECT	Vert
1	CREST	1	1	0.067
1	CREST	1	1	1.162
1	CREST	1	1	0.709
1	CREST	1	1	0.014
1	CREST	1	1	0.208
1	CREST	1	1	0.567
1	CREST	1	1	0.6
1	CREST	1	1	0.223
1	CREST	1	1	0.132
1	CREST	1	1	0.63
1	CREST	1	1	0.52
1	CREST	1	1	1.294
1	CREST	1	1	0.094
1	CREST	1	1	0.178
1	CREST	1	1	0.301
1	CREST	1	1	1.503
1	CREST	1	1	0.337
1	CREST	1	1	1.893
1	CREST	1	1	0.097
1	CREST	1	1	0.255
1	CREST	1	1	0.489
1	CREST	1	1	0.884
1	CREST	1	1	0.154
1	CREST	1	1	0.32
1	CREST	1	1	0.141
1	CREST	1	1	0.124
1	CREST	1	1	1.08
1	CREST	1	1	0.015
1	CREST	1	1	0.005
1	CREST	1	1	1.168
1	CREST	1	1	0.073
1	CREST	1	1	1.256
1	CREST	1	1	0.266
1	CREST	1	1	0.182
1	CREST	1	1	0.813
1	CREST	1	1	1.761
1	CREST	1	1	1.568
1	CREST	1	1	0.483
1	CREST	1	1	0.533
1	CREST	1	1	0.201
1	CREST	1	1	0.131
1	CREST	1	1	0.749
1	CREST	1	1	0.535
1	CREST	1	1	0.282
1	CREST	1	1	0.405
1	CREST	1	1	2.378
1	CREST	1	1	0.6
1	CREST	1	1	1
1	CREST	1	1	0.2
1	CREST	1	1	0.1
1	CREST	1	2	0.04
1	CREST	1	2	0.36
1	CREST	1	2	0.294
1	CREST	1	2	0.545
1	CREST	1	2	0
1	CREST	1	2	0.1
1	CREST	1	2	1.574
1	CREST	1	2	0.478
1	CREST	1	2	0.017
1	CREST	1	2	0.488
1	CREST	1	2	1.236
1	CREST	1	2	0.138
1	CREST	1	2	0.277
1	CREST	1	2	1.091
1	CREST	1	2	0.222
1	CREST	1	2	0.263
1	CREST	1	2	0.099
1	CREST	1	2	0.432
1	CREST	1	2	2.036
1	CREST	1	2	0.658
1	CREST	1	2	0.07
1	CREST	1	2	0.586
1	CREST	1	2	0.323
1	CREST	1	2	1.767
1	CREST	1	2	0.216
1	CREST	1	2	0.144
1	CREST	1	2	3.363
1	CREST	1	2	0.3
1	CREST	1	2	0.2
1	CREST	1	2	0.4
1	CREST	1	2	0.1
1	CREST	1	2	0.2
1	CREST	1	2	0.8
1	CREST	1	2	0.9
1	CREST	1	2	0.2
1	CREST	1	2	0.3
1	CREST	1	2	0.8
1	CREST	1	2	0.2
1	CREST	1	2	0.5
1	CREST	1	2	0.3
1	CREST	1	2	0.2
1	CREST	1	2	0.4
1	CREST	1	2	0.5
1	CREST	1	2	0.4
1	CREST	1	2	0.1
1	CREST	1	2	0.8
1	CREST	1	2	0.5
1	CREST	1	2	1.6
1	CREST	1	2	0.4
1	CREST	1	2	0.3
1	CREST	1	3	0.284
1	CREST	1	3	0.243
1	CREST	1	3	1.045
1	CREST	1	3	1.117
1	CREST	1	3	0.163
1	CREST	1	3	0.548
1	CREST	1	3	1.154
1	CREST	1	3	0.084
1	CREST	1	3	0.026
1	CREST	1	3	1.167
1	CREST	1	3	1.813
1	CREST	1	3	0.304
1	CREST	1	3	1.081
1	CREST	1	3	0.057
1	CREST	1	3	0.09
1	CREST	1	3	0.17
1	CREST	1	3	0.886
1	CREST	1	3	0.404
1	CREST	1	3	0.359
1	CREST	1	3	0.11
1	CREST	1	3	0.611
1	CREST	1	3	0.327
1	CREST	1	3	0.626
1	CREST	1	3	0.069
1	CREST	1	3	1.458
1	CREST	1	3	0.296
1	CREST	1	3	0.467
1	CREST	1	3	0.059
1	CREST	1	3	0.215
1	CREST	1	3	0.809
1	CREST	1	3	0.091
1	CREST	1	3	0.33
1	CREST	1	3	0.904
1	CREST	1	3	0.4
1	CREST	1	3	0.655
1	CREST	1	3	1.63
1	CREST	1	3	1.006
1	CREST	1	3	0.378
1	CREST	1	3	0.511
1	CREST	1	3	1.61
1	CREST	1	3	2.2
1	CREST	1	3	0.503
1	CREST	1	3	0.279
1	CREST	1	3	0.382
1	CREST	1	3	0.55
1	CREST	1	3	0.011
1	CREST	1	3	0.065
1	CREST	1	3	0.404
1	CREST	1	3	0.522
1	CREST	1	3	0
1	CREST	1	4	0.102
1	CREST	1	4	0.828
1	CREST	1	4	0.281
1	CREST	1	4	0.476
1	CREST	1	4	0.426
1	CREST	1	4	2.183
1	CREST	1	4	0.542
1	CREST	1	4	0.162
1	CREST	1	4	0.433
1	CREST	1	4	0.225
1	CREST	1	4	1.131
1	CREST	1	4	0.42
1	CREST	1	4	0.761
1	CREST	1	4	0.81
1	CREST	1	4	1.865
1	CREST	1	4	0.048
1	CREST	1	4	0.331
1	CREST	1	4	1.647
1	CREST	1	4	0.526
1	CREST	1	4	0.176
1	CREST	1	4	0.154
1	CREST	1	4	0.052
1	CREST	1	4	0.534
1	CREST	1	4	0.326
1	CREST	1	4	1.956
1	CREST	1	4	0.141
1	CREST	1	4	0.54
1	CREST	1	4	0.158
1	CREST	1	4	0.123
1	CREST	1	4	4.612
1	CREST	1	4	0.485
1	CREST	1	4	0.234
1	CREST	1	4	0.145
1	CREST	1	4	1.071
1	CREST	1	4	0.112
1	CREST	1	4	0.472
1	CREST	1	4	0.029
1	CREST	1	4	0.325
1	CREST	1	4	0.207
1	CREST	1	4	0.326
1	CREST	1	4	2.094
1	CREST	1	4	0.545
1	CREST	1	4	0.982
1	CREST	1	4	0.112
1	CREST	1	4	0.052
1	CREST	1	4	1.902
1	CREST	1	4	0.52
1	CREST	1	4	0.338
1	CREST	1	4	0.067
1	CREST	1	4	0.262
1	CREST	1	5	1.2
1	CREST	1	5	0.5
1	CREST	1	5	0.6
1	CREST	1	5	0.4
1	CREST	1	5	0.3
1	CREST	1	5	1.149
1	CREST	1	5	0.006
1	CREST	1	5	0.743
1	CREST	1	5	0.2
1	CREST	1	5	0.8
1	CREST	1	5	0.4
1	CREST	1	5	0.976
1	CREST	1	5	0.464
1	CREST	1	5	0.023
1	CREST	1	5	0.147
1	CREST	1	5	0.36
1	CREST	1	5	0.233
1	CREST	1	5	0.589
1	CREST	1	5	0.6
1	CREST	1	5	0
1	CREST	1	5	0.827
1	CREST	1	5	0.378
1	CREST	1	5	0.92
1	CREST	1	5	0.066
1	CREST	1	5	0.919
1	CREST	1	5	1.239
1	CREST	1	5	1.082
1	CREST	1	5	0.004
1	CREST	1	5	0.216
1	CREST	1	5	0.361
1	CREST	1	5	0.972
1	CREST	1	5	0.229
1	CREST	1	5	1.185
1	CREST	1	5	0.142
1	CREST	1	5	0.648
1	CREST	1	5	0.02
1	CREST	1	5	0.365
1	CREST	1	5	0.936
1	CREST	1	5	0.163
1	CREST	1	5	0.779
1	CREST	1	5	0.361
1	CREST	1	5	0.1
1	CREST	1	5	0.13
1	CREST	1	5	0.165
1	CREST	1	5	0.035
1	CREST	1	5	0.34
1	CREST	1	5	0.001
1	CREST	1	5	1.37
1	CREST	1	5	0.631
1	CREST	1	5	0.368
1	CREST	2	1	0.109
1	CREST	2	1	1.865
1	CREST	2	1	0.023
1	CREST	2	1	0.2
1	CREST	2	1	0.104
1	CREST	2	1	0.227
1	CREST	2	1	2.36
1	CREST	2	1	0.474
1	CREST	2	1	0.087
1	CREST	2	1	0.456
1	CREST	2	1	1.061
1	CREST	2	1	1.056
1	CREST	2	1	0.265
1	CREST	2	1	0.229
1	CREST	2	1	2.696
1	CREST	2	1	0.491
1	CREST	2	1	0.288
1	CREST	2	1	2.311
1	CREST	2	1	0.197
1	CREST	2	1	0.772
1	CREST	2	1	1.551
1	CREST	2	1	0.024
1	CREST	2	1	0.351
1	CREST	2	1	0.222
1	CREST	2	1	0.278
1	CREST	2	1	0.378
1	CREST	2	1	0.22
1	CREST	2	1	0.434
1	CREST	2	1	0.156
1	CREST	2	1	0.574
1	CREST	2	1	0.099
1	CREST	2	1	0.194
1	CREST	2	1	0.749
1	CREST	2	1	0.195
1	CREST	2	1	3.784
1	CREST	2	1	0.75
1	CREST	2	1	0.339
1	CREST	2	1	0.743
1	CREST	2	1	0.811
1	CREST	2	1	1.127
1	CREST	2	1	0.509
1	CREST	2	1	0.179
1	CREST	2	1	0.014
1	CREST	2	1	1.057
1	CREST	2	1	0.197
1	CREST	2	1	0.435
1	CREST	2	1	1.708
1	CREST	2	1	0.726
1	CREST	2	1	0.975
1	CREST	2	1	0.072
1	CREST	2	2	0.106
1	CREST	2	2	0.248
1	CREST	2	2	0.068
1	CREST	2	2	0.418
1	CREST	2	2	0.218
1	CREST	2	2	2.088
1	CREST	2	2	1.714
1	CREST	2	2	5.349
1	CREST	2	2	0.523
1	CREST	2	2	2.06
1	CREST	2	2	1.426
1	CREST	2	2	0.316
1	CREST	2	2	0.157
1	CREST	2	2	0.86
1	CREST	2	2	1.754
1	CREST	2	2	0.901
1	CREST	2	2	3.042
1	CREST	2	2	0.568
1	CREST	2	2	0.183
1	CREST	2	2	0.1
1	CREST	2	2	0.454
1	CREST	2	2	4.903
1	CREST	2	2	0.099
1	CREST	2	2	0.801
1	CREST	2	2	0.114
1	CREST	2	2	1.164
1	CREST	2	2	0.614
1	CREST	2	2	0.296
1	CREST	2	2	0.328
1	CREST	2	2	0.127
1	CREST	2	2	1.285
1	CREST	2	2	0.048
1	CREST	2	2	0.359
1	CREST	2	2	0.471
1	CREST	2	2	0.117
1	CREST	2	2	0.208
1	CREST	2	2	0.525
1	CREST	2	2	0.151
1	CREST	2	2	0.575
1	CREST	2	2	0.202
1	CREST	2	2	0.383
1	CREST	2	2	0.17
1	CREST	2	2	0.16
1	CREST	2	2	3.773
1	CREST	2	2	0.906
1	CREST	2	2	0.702
1	CREST	2	2	0.073
1	CREST	2	2	3.934
1	CREST	2	2	0.049
1	CREST	2	2	0.052
1	CREST	2	3	0.019
1	CREST	2	3	0.102
1	CREST	2	3	0.314
1	CREST	2	3	0.422
1	CREST	2	3	0.383
1	CREST	2	3	0.916
1	CREST	2	3	0.537
1	CREST	2	3	0.099
1	CREST	2	3	1.082
1	CREST	2	3	0.353
1	CREST	2	3	0.553
1	CREST	2	3	0.384
1	CREST	2	3	0.505
1	CREST	2	3	0.235
1	CREST	2	3	0.737
1	CREST	2	3	0.079
1	CREST	2	3	1.25
1	CREST	2	3	0.263
1	CREST	2	3	0.414
1	CREST	2	3	0.048
1	CREST	2	3	0.431
1	CREST	2	3	1.722
1	CREST	2	3	2.401
1	CREST	2	3	0.056
1	CREST	2	3	0.388
1	CREST	2	3	0.286
1	CREST	2	3	0.884
1	CREST	2	3	0.21
1	CREST	2	3	2.566
1	CREST	2	3	0.135
1	CREST	2	3	0.187
1	CREST	2	3	1.16
1	CREST	2	3	0.244
1	CREST	2	3	0.052
1	CREST	2	3	0.025
1	CREST	2	3	2.1
1	CREST	2	3	0.187
1	CREST	2	3	0.205
1	CREST	2	3	0.254
1	CREST	2	3	0.585
1	CREST	2	3	4.647
1	CREST	2	3	1.31
1	CREST	2	3	0.029
1	CREST	2	3	1.07
1	CREST	2	3	0.149
1	CREST	2	3	0.172
1	CREST	2	3	1.101
1	CREST	2	3	0.113
1	CREST	2	3	1.034
1	CREST	2	3	0.848
1	CREST	2	4	0.312
1	CREST	2	4	0.385
1	CREST	2	4	0.201
1	CREST	2	4	0.001
1	CREST	2	4	1.245
1	CREST	2	4	0.482
1	CREST	2	4	2.002
1	CREST	2	4	0.058
1	CREST	2	4	1.939
1	CREST	2	4	0.196
1	CREST	2	4	2.322
1	CREST	2	4	1.169
1	CREST	2	4	0.358
1	CREST	2	4	0.062
1	CREST	2	4	0.669
1	CREST	2	4	0.369
1	CREST	2	4	0.171
1	CREST	2	4	0.491
1	CREST	2	4	0.012
1	CREST	2	4	0.003
1	CREST	2	4	0.78
1	CREST	2	4	0.138
1	CREST	2	4	0.279
1	CREST	2	4	1.45
1	CREST	2	4	0.315
1	CREST	2	4	0.43
1	CREST	2	4	0.053
1	CREST	2	4	0.5
1	CREST	2	4	0.329
1	CREST	2	4	5.103
1	CREST	2	4	0.612
1	CREST	2	4	0.291
1	CREST	2	4	0.064
1	CREST	2	4	0.143
1	CREST	2	4	0.262
1	CREST	2	4	0.043
1	CREST	2	4	0.169
1	CREST	2	4	0.423
1	CREST	2	4	0.695
1	CREST	2	4	1.595
1	CREST	2	4	0.364
1	CREST	2	4	1.256
1	CREST	2	4	1.629
1	CREST	2	4	0.132
1	CREST	2	4	0.638
1	CREST	2	4	0.055
1	CREST	2	4	1.02
1	CREST	2	4	1.397
1	CREST	2	4	0.037
1	CREST	2	4	0.126
1	CREST	2	5	0.574
1	CREST	2	5	1.8
1	CREST	2	5	0.622
1	CREST	2	5	1.589
1	CREST	2	5	0.421
1	CREST	2	5	1.974
1	CREST	2	5	0.513
1	CREST	2	5	0.471
1	CREST	2	5	0.161
1	CREST	2	5	0.554
1	CREST	2	5	0.593
1	CREST	2	5	0.287
1	CREST	2	5	0.639
1	CREST	2	5	0.382
1	CREST	2	5	1.532
1	CREST	2	5	0.816
1	CREST	2	5	0.135
1	CREST	2	5	0.008
1	CREST	2	5	0.201
1	CREST	2	5	1.66
1	CREST	2	5	0.101
1	CREST	2	5	2.073
1	CREST	2	5	0.25
1	CREST	2	5	0.323
1	CREST	2	5	0.564
1	CREST	2	5	0.896
1	CREST	2	5	1.322
1	CREST	2	5	1.149
1	CREST	2	5	0.242
1	CREST	2	5	0.119
1	CREST	2	5	2.557
1	CREST	2	5	0.658
1	CREST	2	5	0.268
1	CREST	2	5	0.694
1	CREST	2	5	1.354
1	CREST	2	5	0.122
1	CREST	2	5	0.172
1	CREST	2	5	0.917
1	CREST	2	5	0.196
1	CREST	2	5	0.064
1	CREST	2	5	0.062
1	CREST	2	5	1.791
1	CREST	2	5	0.086
1	CREST	2	5	0.301
1	CREST	2	5	0.203
1	CREST	2	5	0.961
1	CREST	2	5	0.111
1	CREST	2	5	2.644
1	CREST	2	5	0.306
1	CREST	2	5	0.653
1	INNER_FLAT	1	1	1.9
1	INNER_FLAT	1	1	0
1	INNER_FLAT	1	1	0
1	INNER_FLAT	1	1	0.1
1	INNER_FLAT	1	1	0
1	INNER_FLAT	1	1	0.2
1	INNER_FLAT	1	1	0.2
1	INNER_FLAT	1	1	0
1	INNER_FLAT	1	1	0.1
1	INNER_FLAT	1	1	0
1	INNER_FLAT	1	1	0.1
1	INNER_FLAT	1	1	0.3
1	INNER_FLAT	1	1	0.2
1	INNER_FLAT	1	1	0.1
1	INNER_FLAT	1	1	0.1
1	INNER_FLAT	1	1	0.3
1	INNER_FLAT	1	1	0.1
1	INNER_FLAT	1	1	0.3
1	INNER_FLAT	1	1	0.1
1	INNER_FLAT	1	1	0
1	INNER_FLAT	1	1	0
1	INNER_FLAT	1	1	0
1	INNER_FLAT	1	1	0
1	INNER_FLAT	1	1	0.2
1	INNER_FLAT	1	1	0.1
1	INNER_FLAT	1	1	0.2
1	INNER_FLAT	1	1	0.3
1	INNER_FLAT	1	1	0.2
1	INNER_FLAT	1	1	0.2
1	INNER_FLAT	1	1	0.2
1	INNER_FLAT	1	1	0
1	INNER_FLAT	1	1	0.1
1	INNER_FLAT	1	1	0.3
1	INNER_FLAT	1	1	0.1
1	INNER_FLAT	1	1	0
1	INNER_FLAT	1	1	0.3
1	INNER_FLAT	1	1	0.4
1	INNER_FLAT	1	1	0.5
1	INNER_FLAT	1	1	0.1
1	INNER_FLAT	1	1	0.1
1	INNER_FLAT	1	1	0
1	INNER_FLAT	1	1	0.1
1	INNER_FLAT	1	1	0.5
1	INNER_FLAT	1	1	0.1
1	INNER_FLAT	1	1	0.1
1	INNER_FLAT	1	1	0
1	INNER_FLAT	1	1	0
1	INNER_FLAT	1	1	0
1	INNER_FLAT	1	1	0.3
1	INNER_FLAT	1	1	0
1	INNER_FLAT	1	2	0.3
1	INNER_FLAT	1	2	0.2
1	INNER_FLAT	1	2	0.1
1	INNER_FLAT	1	2	0
1	INNER_FLAT	1	2	0
1	INNER_FLAT	1	2	0.4
1	INNER_FLAT	1	2	0
1	INNER_FLAT	1	2	0.3
1	INNER_FLAT	1	2	0.1
1	INNER_FLAT	1	2	0.2
1	INNER_FLAT	1	2	0.3
1	INNER_FLAT	1	2	0.3
1	INNER_FLAT	1	2	0.3
1	INNER_FLAT	1	2	0.2
1	INNER_FLAT	1	2	0.2
1	INNER_FLAT	1	2	0
1	INNER_FLAT	1	2	0
1	INNER_FLAT	1	2	0.4
1	INNER_FLAT	1	2	0.2
1	INNER_FLAT	1	2	0.1
1	INNER_FLAT	1	2	0.2
1	INNER_FLAT	1	2	0
1	INNER_FLAT	1	2	0.1
1	INNER_FLAT	1	2	0.1
1	INNER_FLAT	1	2	0.1
1	INNER_FLAT	1	2	0.1
1	INNER_FLAT	1	2	0.1
1	INNER_FLAT	1	2	0.2
1	INNER_FLAT	1	2	0.4
1	INNER_FLAT	1	2	0.2
1	INNER_FLAT	1	2	0.1
1	INNER_FLAT	1	2	0.1
1	INNER_FLAT	1	2	0.1
1	INNER_FLAT	1	2	0.1
1	INNER_FLAT	1	2	0.2
1	INNER_FLAT	1	2	0.1
1	INNER_FLAT	1	2	0
1	INNER_FLAT	1	2	0.1
1	INNER_FLAT	1	2	0.1
1	INNER_FLAT	1	2	0.2
1	INNER_FLAT	1	2	0
1	INNER_FLAT	1	2	0.1
1	INNER_FLAT	1	2	0.2
1	INNER_FLAT	1	2	0.7
1	INNER_FLAT	1	2	0
1	INNER_FLAT	1	2	0.1
1	INNER_FLAT	1	2	0.1
1	INNER_FLAT	1	2	0.3
1	INNER_FLAT	1	2	0.4
1	INNER_FLAT	1	2	0.1
1	INNER_FLAT	1	3	0.1
1	INNER_FLAT	1	3	0
1	INNER_FLAT	1	3	0
1	INNER_FLAT	1	3	0
1	INNER_FLAT	1	3	0
1	INNER_FLAT	1	3	0.3
1	INNER_FLAT	1	3	0.1
1	INNER_FLAT	1	3	0.2
1	INNER_FLAT	1	3	0.1
1	INNER_FLAT	1	3	0.1
1	INNER_FLAT	1	3	0.1
1	INNER_FLAT	1	3	0.2
1	INNER_FLAT	1	3	0
1	INNER_FLAT	1	3	0.1
1	INNER_FLAT	1	3	0.1
1	INNER_FLAT	1	3	0.3
1	INNER_FLAT	1	3	0.5
1	INNER_FLAT	1	3	0.2
1	INNER_FLAT	1	3	0.2
1	INNER_FLAT	1	3	0.1
1	INNER_FLAT	1	3	0.3
1	INNER_FLAT	1	3	0.2
1	INNER_FLAT	1	3	0.2
1	INNER_FLAT	1	3	0
1	INNER_FLAT	1	3	0.2
1	INNER_FLAT	1	3	0.3
1	INNER_FLAT	1	3	0.3
1	INNER_FLAT	1	3	0
1	INNER_FLAT	1	3	0
1	INNER_FLAT	1	3	0.1
1	INNER_FLAT	1	3	0.3
1	INNER_FLAT	1	3	0.2
1	INNER_FLAT	1	3	0.1
1	INNER_FLAT	1	3	0.1
1	INNER_FLAT	1	3	0.1
1	INNER_FLAT	1	3	0.1
1	INNER_FLAT	1	3	0.2
1	INNER_FLAT	1	3	0
1	INNER_FLAT	1	3	0.1
1	INNER_FLAT	1	3	0.1
1	INNER_FLAT	1	3	0.1
1	INNER_FLAT	1	3	0.1
1	INNER_FLAT	1	3	0.3
1	INNER_FLAT	1	3	0.2
1	INNER_FLAT	1	3	0.1
1	INNER_FLAT	1	3	0
1	INNER_FLAT	1	3	0.3
1	INNER_FLAT	1	3	0.7
1	INNER_FLAT	1	3	0
1	INNER_FLAT	1	3	0.2
1	INNER_FLAT	1	4	0
1	INNER_FLAT	1	4	0
1	INNER_FLAT	1	4	0
1	INNER_FLAT	1	4	0
1	INNER_FLAT	1	4	0.1
1	INNER_FLAT	1	4	0
1	INNER_FLAT	1	4	0.2
1	INNER_FLAT	1	4	0.2
1	INNER_FLAT	1	4	0.1
1	INNER_FLAT	1	4	0.1
1	INNER_FLAT	1	4	0.1
1	INNER_FLAT	1	4	0.2
1	INNER_FLAT	1	4	0.1
1	INNER_FLAT	1	4	0.2
1	INNER_FLAT	1	4	0.1
1	INNER_FLAT	1	4	0.1
1	INNER_FLAT	1	4	0.1
1	INNER_FLAT	1	4	0.2
1	INNER_FLAT	1	4	0.1
1	INNER_FLAT	1	4	0.1
1	INNER_FLAT	1	4	0
1	INNER_FLAT	1	4	0
1	INNER_FLAT	1	4	0.3
1	INNER_FLAT	1	4	0.2
1	INNER_FLAT	1	4	0.1
1	INNER_FLAT	1	4	0.1
1	INNER_FLAT	1	4	0.1
1	INNER_FLAT	1	4	0
1	INNER_FLAT	1	4	0.2
1	INNER_FLAT	1	4	0.8
1	INNER_FLAT	1	4	0.1
1	INNER_FLAT	1	4	0.3
1	INNER_FLAT	1	4	0.3
1	INNER_FLAT	1	4	0.6
1	INNER_FLAT	1	4	0.2
1	INNER_FLAT	1	4	0.2
1	INNER_FLAT	1	4	0.3
1	INNER_FLAT	1	4	0.4
1	INNER_FLAT	1	4	0.1
1	INNER_FLAT	1	4	0.1
1	INNER_FLAT	1	4	0.2
1	INNER_FLAT	1	4	0.5
1	INNER_FLAT	1	4	0.1
1	INNER_FLAT	1	4	0.2
1	INNER_FLAT	1	4	0
1	INNER_FLAT	1	4	0
1	INNER_FLAT	1	4	0.1
1	INNER_FLAT	1	4	0
1	INNER_FLAT	1	4	0.9
1	INNER_FLAT	1	4	0.3
1	INNER_FLAT	1	5	0
1	INNER_FLAT	1	5	0
1	INNER_FLAT	1	5	0.1
1	INNER_FLAT	1	5	0.3
1	INNER_FLAT	1	5	0.3
1	INNER_FLAT	1	5	0
1	INNER_FLAT	1	5	0.3
1	INNER_FLAT	1	5	0.1
1	INNER_FLAT	1	5	0.6
1	INNER_FLAT	1	5	0.3
1	INNER_FLAT	1	5	0.2
1	INNER_FLAT	1	5	0.1
1	INNER_FLAT	1	5	0.1
1	INNER_FLAT	1	5	0.1
1	INNER_FLAT	1	5	0.1
1	INNER_FLAT	1	5	0.1
1	INNER_FLAT	1	5	0.3
1	INNER_FLAT	1	5	0
1	INNER_FLAT	1	5	0.1
1	INNER_FLAT	1	5	0.2
1	INNER_FLAT	1	5	0.1
1	INNER_FLAT	1	5	0.2
1	INNER_FLAT	1	5	0
1	INNER_FLAT	1	5	0
1	INNER_FLAT	1	5	0.1
1	INNER_FLAT	1	5	0.4
1	INNER_FLAT	1	5	0
1	INNER_FLAT	1	5	0.2
1	INNER_FLAT	1	5	0
1	INNER_FLAT	1	5	0.4
1	INNER_FLAT	1	5	0.2
1	INNER_FLAT	1	5	0
1	INNER_FLAT	1	5	0.1
1	INNER_FLAT	1	5	0.4
1	INNER_FLAT	1	5	0.1
1	INNER_FLAT	1	5	0
1	INNER_FLAT	1	5	0
1	INNER_FLAT	1	5	0.2
1	INNER_FLAT	1	5	0.1
1	INNER_FLAT	1	5	0.2
1	INNER_FLAT	1	5	0.1
1	INNER_FLAT	1	5	0.1
1	INNER_FLAT	1	5	0.2
1	INNER_FLAT	1	5	0
1	INNER_FLAT	1	5	0.1
1	INNER_FLAT	1	5	0
1	INNER_FLAT	1	5	0.1
1	INNER_FLAT	1	5	0.2
1	INNER_FLAT	1	5	0.2
1	INNER_FLAT	1	5	0
1	INNER_FLAT	3	1	0.009
1	INNER_FLAT	3	1	0.052
1	INNER_FLAT	3	1	0.055
1	INNER_FLAT	3	1	0.459
1	INNER_FLAT	3	1	0.541
1	INNER_FLAT	3	1	0.031
1	INNER_FLAT	3	1	0.116
1	INNER_FLAT	3	1	0.134
1	INNER_FLAT	3	1	0.298
1	INNER_FLAT	3	1	0.298
1	INNER_FLAT	3	1	0.02
1	INNER_FLAT	3	1	0.326
1	INNER_FLAT	3	1	0.299
1	INNER_FLAT	3	1	0.034
1	INNER_FLAT	3	1	0.136
1	INNER_FLAT	3	1	0.407
1	INNER_FLAT	3	1	0.357
1	INNER_FLAT	3	1	0.159
1	INNER_FLAT	3	1	0.043
1	INNER_FLAT	3	1	0.15
1	INNER_FLAT	3	1	0.054
1	INNER_FLAT	3	1	0.17
1	INNER_FLAT	3	1	0.031
1	INNER_FLAT	3	1	0.398
1	INNER_FLAT	3	1	0.141
1	INNER_FLAT	3	1	0.1
1	INNER_FLAT	3	1	0.15
1	INNER_FLAT	3	1	0.346
1	INNER_FLAT	3	1	0.417
1	INNER_FLAT	3	1	0.23
1	INNER_FLAT	3	1	0.156
1	INNER_FLAT	3	1	0.086
1	INNER_FLAT	3	1	0.014
1	INNER_FLAT	3	1	0.042
1	INNER_FLAT	3	1	0.152
1	INNER_FLAT	3	1	0.066
1	INNER_FLAT	3	1	0.075
1	INNER_FLAT	3	1	0.272
1	INNER_FLAT	3	1	0.104
1	INNER_FLAT	3	1	0.331
1	INNER_FLAT	3	1	0.055
1	INNER_FLAT	3	1	0.161
1	INNER_FLAT	3	1	0.216
1	INNER_FLAT	3	1	0.209
1	INNER_FLAT	3	1	0.062
1	INNER_FLAT	3	1	0.033
1	INNER_FLAT	3	1	0.008
1	INNER_FLAT	3	1	0
1	INNER_FLAT	3	1	0.029
1	INNER_FLAT	3	1	0.04
1	INNER_FLAT	3	2	0.156
1	INNER_FLAT	3	2	0.206
1	INNER_FLAT	3	2	0.454
1	INNER_FLAT	3	2	0.307
1	INNER_FLAT	3	2	0.635
1	INNER_FLAT	3	2	0.004
1	INNER_FLAT	3	2	0.708
1	INNER_FLAT	3	2	0.691
1	INNER_FLAT	3	2	0.005
1	INNER_FLAT	3	2	0.461
1	INNER_FLAT	3	2	0.193
1	INNER_FLAT	3	2	0.819
1	INNER_FLAT	3	2	0.035
1	INNER_FLAT	3	2	0.438
1	INNER_FLAT	3	2	0.365
1	INNER_FLAT	3	2	0.036
1	INNER_FLAT	3	2	0.15
1	INNER_FLAT	3	2	0.189
1	INNER_FLAT	3	2	0.098
1	INNER_FLAT	3	2	0.369
1	INNER_FLAT	3	2	0.129
1	INNER_FLAT	3	2	0.152
1	INNER_FLAT	3	2	0.381
1	INNER_FLAT	3	2	0.167
1	INNER_FLAT	3	2	0.34
1	INNER_FLAT	3	2	0.131
1	INNER_FLAT	3	2	0.122
1	INNER_FLAT	3	2	0.012
1	INNER_FLAT	3	2	0.033
1	INNER_FLAT	3	2	0.194
1	INNER_FLAT	3	2	0.151
1	INNER_FLAT	3	2	0.112
1	INNER_FLAT	3	2	0.014
1	INNER_FLAT	3	2	0.098
1	INNER_FLAT	3	2	0.224
1	INNER_FLAT	3	2	0.055
1	INNER_FLAT	3	2	0.434
1	INNER_FLAT	3	2	0.034
1	INNER_FLAT	3	2	0.086
1	INNER_FLAT	3	2	0.245
1	INNER_FLAT	3	2	0.046
1	INNER_FLAT	3	2	0.146
1	INNER_FLAT	3	2	0.062
1	INNER_FLAT	3	2	0.559
1	INNER_FLAT	3	2	0.202
1	INNER_FLAT	3	2	0.197
1	INNER_FLAT	3	2	0.16
1	INNER_FLAT	3	2	0.139
1	INNER_FLAT	3	2	0.278
1	INNER_FLAT	3	2	0.101
1	INNER_FLAT	3	3	0.005
1	INNER_FLAT	3	3	0.108
1	INNER_FLAT	3	3	0.207
1	INNER_FLAT	3	3	0.002
1	INNER_FLAT	3	3	0.055
1	INNER_FLAT	3	3	0.047
1	INNER_FLAT	3	3	0.057
1	INNER_FLAT	3	3	0.045
1	INNER_FLAT	3	3	0.151
1	INNER_FLAT	3	3	0.069
1	INNER_FLAT	3	3	0.011
1	INNER_FLAT	3	3	0.09
1	INNER_FLAT	3	3	0.213
1	INNER_FLAT	3	3	0.083
1	INNER_FLAT	3	3	0.024
1	INNER_FLAT	3	3	0.235
1	INNER_FLAT	3	3	0.116
1	INNER_FLAT	3	3	0
1	INNER_FLAT	3	3	0.042
1	INNER_FLAT	3	3	0.288
1	INNER_FLAT	3	3	0.489
1	INNER_FLAT	3	3	0.734
1	INNER_FLAT	3	3	0.081
1	INNER_FLAT	3	3	0.025
1	INNER_FLAT	3	3	0.021
1	INNER_FLAT	3	3	0.133
1	INNER_FLAT	3	3	0.118
1	INNER_FLAT	3	3	0.085
1	INNER_FLAT	3	3	0.029
1	INNER_FLAT	3	3	0.356
1	INNER_FLAT	3	3	0.083
1	INNER_FLAT	3	3	0.02
1	INNER_FLAT	3	3	0.144
1	INNER_FLAT	3	3	0.023
1	INNER_FLAT	3	3	0.388
1	INNER_FLAT	3	3	0.171
1	INNER_FLAT	3	3	0.025
1	INNER_FLAT	3	3	0.552
1	INNER_FLAT	3	3	0.232
1	INNER_FLAT	3	3	0.311
1	INNER_FLAT	3	3	0.054
1	INNER_FLAT	3	3	0.144
1	INNER_FLAT	3	3	0.79
1	INNER_FLAT	3	3	0.08
1	INNER_FLAT	3	3	0.045
1	INNER_FLAT	3	3	0.029
1	INNER_FLAT	3	3	0.011
1	INNER_FLAT	3	3	0.131
1	INNER_FLAT	3	3	0.24
1	INNER_FLAT	3	3	0.19
1	INNER_FLAT	3	4	1.413
1	INNER_FLAT	3	4	0.534
1	INNER_FLAT	3	4	1.045
1	INNER_FLAT	3	4	0.324
1	INNER_FLAT	3	4	0.509
1	INNER_FLAT	3	4	1.079
1	INNER_FLAT	3	4	0.327
1	INNER_FLAT	3	4	0.419
1	INNER_FLAT	3	4	0.129
1	INNER_FLAT	3	4	0.623
1	INNER_FLAT	3	4	0.513
1	INNER_FLAT	3	4	0.222
1	INNER_FLAT	3	4	0.817
1	INNER_FLAT	3	4	0.081
1	INNER_FLAT	3	4	0.095
1	INNER_FLAT	3	4	0.334
1	INNER_FLAT	3	4	0.057
1	INNER_FLAT	3	4	0.253
1	INNER_FLAT	3	4	0.298
1	INNER_FLAT	3	4	0.317
1	INNER_FLAT	3	4	0.481
1	INNER_FLAT	3	4	0.255
1	INNER_FLAT	3	4	0.14
1	INNER_FLAT	3	4	0.331
1	INNER_FLAT	3	4	0.009
1	INNER_FLAT	3	4	0.315
1	INNER_FLAT	3	4	0.163
1	INNER_FLAT	3	4	0.439
1	INNER_FLAT	3	4	0.046
1	INNER_FLAT	3	4	0.202
1	INNER_FLAT	3	4	0.012
1	INNER_FLAT	3	4	0.302
1	INNER_FLAT	3	4	0.101
1	INNER_FLAT	3	4	0.15
1	INNER_FLAT	3	4	0.121
1	INNER_FLAT	3	4	0.31
1	INNER_FLAT	3	4	0.002
1	INNER_FLAT	3	4	0.151
1	INNER_FLAT	3	4	0.091
1	INNER_FLAT	3	4	0.07
1	INNER_FLAT	3	4	0.073
1	INNER_FLAT	3	4	0.463
1	INNER_FLAT	3	4	0.169
1	INNER_FLAT	3	4	0.092
1	INNER_FLAT	3	4	0.207
1	INNER_FLAT	3	4	0.048
1	INNER_FLAT	3	4	0.019
1	INNER_FLAT	3	4	0.08
1	INNER_FLAT	3	4	0.199
1	INNER_FLAT	3	4	0.154
1	INNER_FLAT	3	5	0.164
1	INNER_FLAT	3	5	0.358
1	INNER_FLAT	3	5	0.161
1	INNER_FLAT	3	5	0.683
1	INNER_FLAT	3	5	0.012
1	INNER_FLAT	3	5	0.106
1	INNER_FLAT	3	5	0.695
1	INNER_FLAT	3	5	0.158
1	INNER_FLAT	3	5	0.648
1	INNER_FLAT	3	5	0.059
1	INNER_FLAT	3	5	0.343
1	INNER_FLAT	3	5	0.094
1	INNER_FLAT	3	5	0.08
1	INNER_FLAT	3	5	0.223
1	INNER_FLAT	3	5	0.054
1	INNER_FLAT	3	5	0.505
1	INNER_FLAT	3	5	1.113
1	INNER_FLAT	3	5	0.098
1	INNER_FLAT	3	5	0.267
1	INNER_FLAT	3	5	0.364
1	INNER_FLAT	3	5	0.926
1	INNER_FLAT	3	5	0.185
1	INNER_FLAT	3	5	0.281
1	INNER_FLAT	3	5	1.499
1	INNER_FLAT	3	5	0.239
1	INNER_FLAT	3	5	1.345
1	INNER_FLAT	3	5	0.19
1	INNER_FLAT	3	5	0.251
1	INNER_FLAT	3	5	0.022
1	INNER_FLAT	3	5	0.223
1	INNER_FLAT	3	5	0.295
1	INNER_FLAT	3	5	1.16
1	INNER_FLAT	3	5	0.231
1	INNER_FLAT	3	5	0.134
1	INNER_FLAT	3	5	0.129
1	INNER_FLAT	3	5	0.035
1	INNER_FLAT	3	5	0.014
1	INNER_FLAT	3	5	0.459
1	INNER_FLAT	3	5	0.769
1	INNER_FLAT	3	5	0.179
1	INNER_FLAT	3	5	0.186
1	INNER_FLAT	3	5	0.251
1	INNER_FLAT	3	5	0.375
1	INNER_FLAT	3	5	0.035
1	INNER_FLAT	3	5	0.007
1	INNER_FLAT	3	5	0.174
1	INNER_FLAT	3	5	0.191
1	INNER_FLAT	3	5	0.41
1	INNER_FLAT	3	5	0.634
1	INNER_FLAT	3	5	0.425
1	MID_FLAT	1	1	0.2
1	MID_FLAT	1	1	0.2
1	MID_FLAT	1	1	0.1
1	MID_FLAT	1	1	0.1
1	MID_FLAT	1	1	0
1	MID_FLAT	1	1	0
1	MID_FLAT	1	1	0.9
1	MID_FLAT	1	1	0.2
1	MID_FLAT	1	1	0.1
1	MID_FLAT	1	1	0.2
1	MID_FLAT	1	1	0.3
1	MID_FLAT	1	1	0.1
1	MID_FLAT	1	1	0.7
1	MID_FLAT	1	1	0.3
1	MID_FLAT	1	1	0.1
1	MID_FLAT	1	1	0.5
1	MID_FLAT	1	1	0.8
1	MID_FLAT	1	1	0.6
1	MID_FLAT	1	1	0.3
1	MID_FLAT	1	1	0.3
1	MID_FLAT	1	1	0.4
1	MID_FLAT	1	1	0.5
1	MID_FLAT	1	1	0.2
1	MID_FLAT	1	1	0.4
1	MID_FLAT	1	1	0.1
1	MID_FLAT	1	1	0.5
1	MID_FLAT	1	1	0.7
1	MID_FLAT	1	1	0.2
1	MID_FLAT	1	1	0.1
1	MID_FLAT	1	1	0.1
1	MID_FLAT	1	1	0.7
1	MID_FLAT	1	1	0
1	MID_FLAT	1	1	1.2
1	MID_FLAT	1	1	0.1
1	MID_FLAT	1	1	0.3
1	MID_FLAT	1	1	0.3
1	MID_FLAT	1	1	0.1
1	MID_FLAT	1	1	0.1
1	MID_FLAT	1	1	0.2
1	MID_FLAT	1	1	0
1	MID_FLAT	1	1	0.4
1	MID_FLAT	1	1	0.1
1	MID_FLAT	1	1	0.2
1	MID_FLAT	1	1	0
1	MID_FLAT	1	1	0
1	MID_FLAT	1	1	0.4
1	MID_FLAT	1	1	0.1
1	MID_FLAT	1	1	0
1	MID_FLAT	1	1	0.1
1	MID_FLAT	1	1	0
1	MID_FLAT	1	2	0.1
1	MID_FLAT	1	2	0.3
1	MID_FLAT	1	2	0
1	MID_FLAT	1	2	0.5
1	MID_FLAT	1	2	0.1
1	MID_FLAT	1	2	0
1	MID_FLAT	1	2	0
1	MID_FLAT	1	2	0
1	MID_FLAT	1	2	0.2
1	MID_FLAT	1	2	0.3
1	MID_FLAT	1	2	0.3
1	MID_FLAT	1	2	0
1	MID_FLAT	1	2	0.2
1	MID_FLAT	1	2	0
1	MID_FLAT	1	2	0.1
1	MID_FLAT	1	2	0.1
1	MID_FLAT	1	2	0.3
1	MID_FLAT	1	2	0.3
1	MID_FLAT	1	2	0
1	MID_FLAT	1	2	0.5
1	MID_FLAT	1	2	0.1
1	MID_FLAT	1	2	0.1
1	MID_FLAT	1	2	0.3
1	MID_FLAT	1	2	0.1
1	MID_FLAT	1	2	0.6
1	MID_FLAT	1	2	0.2
1	MID_FLAT	1	2	0
1	MID_FLAT	1	2	0.1
1	MID_FLAT	1	2	0.2
1	MID_FLAT	1	2	0.1
1	MID_FLAT	1	2	0.5
1	MID_FLAT	1	2	0.1
1	MID_FLAT	1	2	0.1
1	MID_FLAT	1	2	0.3
1	MID_FLAT	1	2	0.2
1	MID_FLAT	1	2	0.3
1	MID_FLAT	1	2	0.3
1	MID_FLAT	1	2	0.1
1	MID_FLAT	1	2	0.3
1	MID_FLAT	1	2	0.2
1	MID_FLAT	1	2	0.4
1	MID_FLAT	1	2	0.3
1	MID_FLAT	1	2	0.3
1	MID_FLAT	1	2	0
1	MID_FLAT	1	2	0.4
1	MID_FLAT	1	2	0.4
1	MID_FLAT	1	2	0.2
1	MID_FLAT	1	2	0.1
1	MID_FLAT	1	2	0.2
1	MID_FLAT	1	2	0
1	MID_FLAT	1	3	0.2
1	MID_FLAT	1	3	0.1
1	MID_FLAT	1	3	0
1	MID_FLAT	1	3	0.5
1	MID_FLAT	1	3	0.3
1	MID_FLAT	1	3	0.3
1	MID_FLAT	1	3	0.2
1	MID_FLAT	1	3	0.2
1	MID_FLAT	1	3	0.3
1	MID_FLAT	1	3	0.1
1	MID_FLAT	1	3	0.5
1	MID_FLAT	1	3	0.1
1	MID_FLAT	1	3	0.2
1	MID_FLAT	1	3	0.2
1	MID_FLAT	1	3	0.3
1	MID_FLAT	1	3	0
1	MID_FLAT	1	3	0.3
1	MID_FLAT	1	3	0.2
1	MID_FLAT	1	3	0.1
1	MID_FLAT	1	3	0.2
1	MID_FLAT	1	3	0.5
1	MID_FLAT	1	3	0.4
1	MID_FLAT	1	3	0.5
1	MID_FLAT	1	3	0.3
1	MID_FLAT	1	3	0.7
1	MID_FLAT	1	3	0.1
1	MID_FLAT	1	3	0.4
1	MID_FLAT	1	3	0.2
1	MID_FLAT	1	3	0.5
1	MID_FLAT	1	3	0
1	MID_FLAT	1	3	0
1	MID_FLAT	1	3	0.2
1	MID_FLAT	1	3	0.2
1	MID_FLAT	1	3	0.1
1	MID_FLAT	1	3	0.4
1	MID_FLAT	1	3	0.1
1	MID_FLAT	1	3	0.5
1	MID_FLAT	1	3	0.5
1	MID_FLAT	1	3	0
1	MID_FLAT	1	3	0.7
1	MID_FLAT	1	3	0
1	MID_FLAT	1	3	0.5
1	MID_FLAT	1	3	0.1
1	MID_FLAT	1	3	0.1
1	MID_FLAT	1	3	0
1	MID_FLAT	1	3	0.2
1	MID_FLAT	1	3	0.1
1	MID_FLAT	1	3	0.3
1	MID_FLAT	1	3	0.1
1	MID_FLAT	1	3	0.3
1	MID_FLAT	1	4	0.5
1	MID_FLAT	1	4	0
1	MID_FLAT	1	4	0.7
1	MID_FLAT	1	4	0.2
1	MID_FLAT	1	4	0.3
1	MID_FLAT	1	4	0
1	MID_FLAT	1	4	0.2
1	MID_FLAT	1	4	0.1
1	MID_FLAT	1	4	0.1
1	MID_FLAT	1	4	0
1	MID_FLAT	1	4	0
1	MID_FLAT	1	4	0.2
1	MID_FLAT	1	4	0.2
1	MID_FLAT	1	4	0.1
1	MID_FLAT	1	4	0.1
1	MID_FLAT	1	4	0.2
1	MID_FLAT	1	4	0.1
1	MID_FLAT	1	4	0.1
1	MID_FLAT	1	4	0.3
1	MID_FLAT	1	4	0
1	MID_FLAT	1	4	0.1
1	MID_FLAT	1	4	0.2
1	MID_FLAT	1	4	0.2
1	MID_FLAT	1	4	0.2
1	MID_FLAT	1	4	0.1
1	MID_FLAT	1	4	0.2
1	MID_FLAT	1	4	0.2
1	MID_FLAT	1	4	0
1	MID_FLAT	1	4	0.8
1	MID_FLAT	1	4	0.5
1	MID_FLAT	1	4	0.4
1	MID_FLAT	1	4	0.3
1	MID_FLAT	1	4	0.6
1	MID_FLAT	1	4	0
1	MID_FLAT	1	4	0.1
1	MID_FLAT	1	4	0.6
1	MID_FLAT	1	4	0.4
1	MID_FLAT	1	4	0.3
1	MID_FLAT	1	4	0.2
1	MID_FLAT	1	4	0.3
1	MID_FLAT	1	4	0.4
1	MID_FLAT	1	4	0
1	MID_FLAT	1	4	0.3
1	MID_FLAT	1	4	0.3
1	MID_FLAT	1	4	0.2
1	MID_FLAT	1	4	0.2
1	MID_FLAT	1	4	0
1	MID_FLAT	1	4	0.6
1	MID_FLAT	1	4	0.7
1	MID_FLAT	1	4	0
1	MID_FLAT	1	5	0.1
1	MID_FLAT	1	5	0.2
1	MID_FLAT	1	5	0.5
1	MID_FLAT	1	5	0.5
1	MID_FLAT	1	5	0.1
1	MID_FLAT	1	5	0.2
1	MID_FLAT	1	5	0.3
1	MID_FLAT	1	5	0.1
1	MID_FLAT	1	5	0.1
1	MID_FLAT	1	5	0.1
1	MID_FLAT	1	5	0.4
1	MID_FLAT	1	5	0.1
1	MID_FLAT	1	5	0.3
1	MID_FLAT	1	5	0.5
1	MID_FLAT	1	5	0.1
1	MID_FLAT	1	5	0.2
1	MID_FLAT	1	5	0.2
1	MID_FLAT	1	5	0.2
1	MID_FLAT	1	5	0.5
1	MID_FLAT	1	5	0.1
1	MID_FLAT	1	5	0.2
1	MID_FLAT	1	5	0.6
1	MID_FLAT	1	5	0.2
1	MID_FLAT	1	5	0.4
1	MID_FLAT	1	5	0.2
1	MID_FLAT	1	5	0.3
1	MID_FLAT	1	5	0.1
1	MID_FLAT	1	5	0.4
1	MID_FLAT	1	5	0.3
1	MID_FLAT	1	5	1.3
1	MID_FLAT	1	5	0.3
1	MID_FLAT	1	5	0.2
1	MID_FLAT	1	5	1.4
1	MID_FLAT	1	5	0.2
1	MID_FLAT	1	5	0.2
1	MID_FLAT	1	5	0.1
1	MID_FLAT	1	5	0.1
1	MID_FLAT	1	5	0.1
1	MID_FLAT	1	5	0
1	MID_FLAT	1	5	0.1
1	MID_FLAT	1	5	0.2
1	MID_FLAT	1	5	0.4
1	MID_FLAT	1	5	0.3
1	MID_FLAT	1	5	0.2
1	MID_FLAT	1	5	0.2
1	MID_FLAT	1	5	0
1	MID_FLAT	1	5	0.1
1	MID_FLAT	1	5	0
1	MID_FLAT	1	5	0
1	MID_FLAT	1	5	0
1	MID_FLAT	2	1	0.328
1	MID_FLAT	2	1	0.321
1	MID_FLAT	2	1	0.389
1	MID_FLAT	2	1	0.594
1	MID_FLAT	2	1	0.068
1	MID_FLAT	2	1	0.198
1	MID_FLAT	2	1	0.077
1	MID_FLAT	2	1	0.151
1	MID_FLAT	2	1	1.717
1	MID_FLAT	2	1	0.005
1	MID_FLAT	2	1	0.494
1	MID_FLAT	2	1	0.114
1	MID_FLAT	2	1	0.057
1	MID_FLAT	2	1	0.953
1	MID_FLAT	2	1	0.203
1	MID_FLAT	2	1	0.146
1	MID_FLAT	2	1	0.035
1	MID_FLAT	2	1	0.635
1	MID_FLAT	2	1	0.095
1	MID_FLAT	2	1	0.568
1	MID_FLAT	2	1	0.355
1	MID_FLAT	2	1	0.088
1	MID_FLAT	2	1	0.389
1	MID_FLAT	2	1	0.096
1	MID_FLAT	2	1	0.219
1	MID_FLAT	2	1	0.396
1	MID_FLAT	2	1	0.033
1	MID_FLAT	2	1	0.118
1	MID_FLAT	2	1	0.049
1	MID_FLAT	2	1	0.125
1	MID_FLAT	2	1	0.022
1	MID_FLAT	2	1	0.064
1	MID_FLAT	2	1	0.294
1	MID_FLAT	2	1	0.031
1	MID_FLAT	2	1	0.21
1	MID_FLAT	2	1	0.009
1	MID_FLAT	2	1	0.235
1	MID_FLAT	2	1	0.265
1	MID_FLAT	2	1	0.154
1	MID_FLAT	2	1	0.384
1	MID_FLAT	2	1	0.279
1	MID_FLAT	2	1	0.471
1	MID_FLAT	2	1	0.096
1	MID_FLAT	2	1	0.204
1	MID_FLAT	2	1	0.511
1	MID_FLAT	2	1	0.056
1	MID_FLAT	2	1	0.181
1	MID_FLAT	2	1	0.254
1	MID_FLAT	2	1	0.016
1	MID_FLAT	2	1	0.006
1	MID_FLAT	2	2	0.343
1	MID_FLAT	2	2	0.989
1	MID_FLAT	2	2	0.338
1	MID_FLAT	2	2	1.136
1	MID_FLAT	2	2	0.224
1	MID_FLAT	2	2	0.509
1	MID_FLAT	2	2	0.461
1	MID_FLAT	2	2	0.014
1	MID_FLAT	2	2	0.934
1	MID_FLAT	2	2	0.032
1	MID_FLAT	2	2	1.038
1	MID_FLAT	2	2	0.363
1	MID_FLAT	2	2	0.141
1	MID_FLAT	2	2	0.17
1	MID_FLAT	2	2	0.416
1	MID_FLAT	2	2	0.248
1	MID_FLAT	2	2	0.202
1	MID_FLAT	2	2	0.401
1	MID_FLAT	2	2	0.167
1	MID_FLAT	2	2	0.061
1	MID_FLAT	2	2	0.055
1	MID_FLAT	2	2	0.286
1	MID_FLAT	2	2	0.11
1	MID_FLAT	2	2	0.197
1	MID_FLAT	2	2	0.01
1	MID_FLAT	2	2	0.171
1	MID_FLAT	2	2	0.089
1	MID_FLAT	2	2	0.036
1	MID_FLAT	2	2	0.087
1	MID_FLAT	2	2	0.593
1	MID_FLAT	2	2	0.344
1	MID_FLAT	2	2	0.583
1	MID_FLAT	2	2	0.271
1	MID_FLAT	2	2	0.091
1	MID_FLAT	2	2	0.088
1	MID_FLAT	2	2	0.348
1	MID_FLAT	2	2	0.544
1	MID_FLAT	2	2	0.042
1	MID_FLAT	2	2	0.005
1	MID_FLAT	2	2	0.134
1	MID_FLAT	2	2	0.383
1	MID_FLAT	2	2	0.112
1	MID_FLAT	2	2	0.603
1	MID_FLAT	2	2	1.168
1	MID_FLAT	2	2	0.102
1	MID_FLAT	2	2	0.059
1	MID_FLAT	2	2	0.458
1	MID_FLAT	2	2	0.244
1	MID_FLAT	2	2	0.089
1	MID_FLAT	2	2	0.705
1	MID_FLAT	2	3	0.006
1	MID_FLAT	2	3	0.236
1	MID_FLAT	2	3	0.002
1	MID_FLAT	2	3	0.014
1	MID_FLAT	2	3	0.115
1	MID_FLAT	2	3	0.11
1	MID_FLAT	2	3	0.098
1	MID_FLAT	2	3	0.387
1	MID_FLAT	2	3	0.172
1	MID_FLAT	2	3	0.138
1	MID_FLAT	2	3	0.645
1	MID_FLAT	2	3	0.544
1	MID_FLAT	2	3	0.037
1	MID_FLAT	2	3	0.095
1	MID_FLAT	2	3	0.189
1	MID_FLAT	2	3	0.111
1	MID_FLAT	2	3	0.643
1	MID_FLAT	2	3	0.511
1	MID_FLAT	2	3	0.319
1	MID_FLAT	2	3	0.701
1	MID_FLAT	2	3	0.133
1	MID_FLAT	2	3	0.023
1	MID_FLAT	2	3	0.014
1	MID_FLAT	2	3	0.086
1	MID_FLAT	2	3	0.392
1	MID_FLAT	2	3	0.021
1	MID_FLAT	2	3	0.415
1	MID_FLAT	2	3	0.115
1	MID_FLAT	2	3	0.1
1	MID_FLAT	2	3	0.038
1	MID_FLAT	2	3	0.322
1	MID_FLAT	2	3	0.079
1	MID_FLAT	2	3	0.051
1	MID_FLAT	2	3	0.845
1	MID_FLAT	2	3	0.38
1	MID_FLAT	2	3	0.028
1	MID_FLAT	2	3	0.207
1	MID_FLAT	2	3	0.101
1	MID_FLAT	2	3	0.169
1	MID_FLAT	2	3	0.148
1	MID_FLAT	2	3	0.168
1	MID_FLAT	2	3	0.589
1	MID_FLAT	2	3	0.37
1	MID_FLAT	2	3	0.268
1	MID_FLAT	2	3	0.004
1	MID_FLAT	2	3	0.398
1	MID_FLAT	2	3	0.012
1	MID_FLAT	2	3	0.043
1	MID_FLAT	2	3	0.099
1	MID_FLAT	2	3	0.368
1	MID_FLAT	2	4	0.361
1	MID_FLAT	2	4	0.216
1	MID_FLAT	2	4	0.033
1	MID_FLAT	2	4	0.299
1	MID_FLAT	2	4	0.129
1	MID_FLAT	2	4	0.23
1	MID_FLAT	2	4	0.692
1	MID_FLAT	2	4	0.205
1	MID_FLAT	2	4	0.361
1	MID_FLAT	2	4	0.222
1	MID_FLAT	2	4	0.977
1	MID_FLAT	2	4	0.06
1	MID_FLAT	2	4	0.134
1	MID_FLAT	2	4	0.009
1	MID_FLAT	2	4	0.21
1	MID_FLAT	2	4	0.522
1	MID_FLAT	2	4	0.427
1	MID_FLAT	2	4	0.488
1	MID_FLAT	2	4	0.499
1	MID_FLAT	2	4	0.07
1	MID_FLAT	2	4	0.486
1	MID_FLAT	2	4	0.366
1	MID_FLAT	2	4	0.126
1	MID_FLAT	2	4	0.006
1	MID_FLAT	2	4	0.097
1	MID_FLAT	2	4	0.222
1	MID_FLAT	2	4	0.228
1	MID_FLAT	2	4	0.063
1	MID_FLAT	2	4	0
1	MID_FLAT	2	4	0.004
1	MID_FLAT	2	4	0.384
1	MID_FLAT	2	4	0.119
1	MID_FLAT	2	4	1.58
1	MID_FLAT	2	4	0.407
1	MID_FLAT	2	4	0.15
1	MID_FLAT	2	4	0.063
1	MID_FLAT	2	4	0.121
1	MID_FLAT	2	4	0.129
1	MID_FLAT	2	4	1.054
1	MID_FLAT	2	4	0.216
1	MID_FLAT	2	4	0.488
1	MID_FLAT	2	4	0.323
1	MID_FLAT	2	4	0.228
1	MID_FLAT	2	4	0.2
1	MID_FLAT	2	4	0.037
1	MID_FLAT	2	4	0.721
1	MID_FLAT	2	4	0.294
1	MID_FLAT	2	4	0.043
1	MID_FLAT	2	4	0.108
1	MID_FLAT	2	4	1.69
1	MID_FLAT	2	5	0.511
1	MID_FLAT	2	5	0.039
1	MID_FLAT	2	5	0.268
1	MID_FLAT	2	5	0.187
1	MID_FLAT	2	5	0.696
1	MID_FLAT	2	5	0.536
1	MID_FLAT	2	5	0.133
1	MID_FLAT	2	5	0.16
1	MID_FLAT	2	5	0.353
1	MID_FLAT	2	5	0.318
1	MID_FLAT	2	5	0.397
1	MID_FLAT	2	5	0.22
1	MID_FLAT	2	5	0.143
1	MID_FLAT	2	5	0.012
1	MID_FLAT	2	5	0.188
1	MID_FLAT	2	5	0.316
1	MID_FLAT	2	5	0.096
1	MID_FLAT	2	5	0.032
1	MID_FLAT	2	5	0.081
1	MID_FLAT	2	5	0.19
1	MID_FLAT	2	5	0.17
1	MID_FLAT	2	5	0.127
1	MID_FLAT	2	5	0.059
1	MID_FLAT	2	5	0.315
1	MID_FLAT	2	5	0.128
1	MID_FLAT	2	5	0.025
1	MID_FLAT	2	5	0.043
1	MID_FLAT	2	5	0.597
1	MID_FLAT	2	5	0.644
1	MID_FLAT	2	5	0.569
1	MID_FLAT	2	5	0.199
1	MID_FLAT	2	5	0.694
1	MID_FLAT	2	5	0.091
1	MID_FLAT	2	5	0.028
1	MID_FLAT	2	5	0.766
1	MID_FLAT	2	5	0.212
1	MID_FLAT	2	5	0.119
1	MID_FLAT	2	5	0.11
1	MID_FLAT	2	5	0.325
1	MID_FLAT	2	5	0.271
1	MID_FLAT	2	5	0.747
1	MID_FLAT	2	5	0.142
1	MID_FLAT	2	5	0.406
1	MID_FLAT	2	5	0.827
1	MID_FLAT	2	5	0.525
1	MID_FLAT	2	5	0.237
1	MID_FLAT	2	5	0.678
1	MID_FLAT	2	5	0.107
1	MID_FLAT	2	5	0
1	MID_FLAT	2	5	0
1	OUTER_FLAT	1	1	0.3
1	OUTER_FLAT	1	1	0
1	OUTER_FLAT	1	1	0.7
1	OUTER_FLAT	1	1	0.4
1	OUTER_FLAT	1	1	0.3
1	OUTER_FLAT	1	1	0.6
1	OUTER_FLAT	1	1	0.3
1	OUTER_FLAT	1	1	0.3
1	OUTER_FLAT	1	1	0.4
1	OUTER_FLAT	1	1	0.2
1	OUTER_FLAT	1	1	0.6
1	OUTER_FLAT	1	1	0.6
1	OUTER_FLAT	1	1	0.2
1	OUTER_FLAT	1	1	0.4
1	OUTER_FLAT	1	1	0.3
1	OUTER_FLAT	1	1	0.1
1	OUTER_FLAT	1	1	0
1	OUTER_FLAT	1	1	0.3
1	OUTER_FLAT	1	1	1.2
1	OUTER_FLAT	1	1	0.1
1	OUTER_FLAT	1	1	0.1
1	OUTER_FLAT	1	1	0.3
1	OUTER_FLAT	1	1	0.3
1	OUTER_FLAT	1	1	0.3
1	OUTER_FLAT	1	1	1.7
1	OUTER_FLAT	1	1	0.4
1	OUTER_FLAT	1	1	0.5
1	OUTER_FLAT	1	1	0.1
1	OUTER_FLAT	1	1	0.4
1	OUTER_FLAT	1	1	0.5
1	OUTER_FLAT	1	1	0.1
1	OUTER_FLAT	1	1	0.3
1	OUTER_FLAT	1	1	0.4
1	OUTER_FLAT	1	1	0.3
1	OUTER_FLAT	1	1	0
1	OUTER_FLAT	1	1	0.2
1	OUTER_FLAT	1	1	1.6
1	OUTER_FLAT	1	1	0.4
1	OUTER_FLAT	1	1	0
1	OUTER_FLAT	1	1	0.4
1	OUTER_FLAT	1	1	0.8
1	OUTER_FLAT	1	1	0.2
1	OUTER_FLAT	1	1	0.2
1	OUTER_FLAT	1	1	0
1	OUTER_FLAT	1	1	2.1
1	OUTER_FLAT	1	1	0.3
1	OUTER_FLAT	1	1	0.8
1	OUTER_FLAT	1	1	0
1	OUTER_FLAT	1	1	0
1	OUTER_FLAT	1	1	0.1
1	OUTER_FLAT	1	2	0.7
1	OUTER_FLAT	1	2	0.6
1	OUTER_FLAT	1	2	0.5
1	OUTER_FLAT	1	2	0.8
1	OUTER_FLAT	1	2	0.4
1	OUTER_FLAT	1	2	1.1
1	OUTER_FLAT	1	2	0.5
1	OUTER_FLAT	1	2	0.5
1	OUTER_FLAT	1	2	0.2
1	OUTER_FLAT	1	2	0.1
1	OUTER_FLAT	1	2	0.8
1	OUTER_FLAT	1	2	1.3
1	OUTER_FLAT	1	2	0.4
1	OUTER_FLAT	1	2	0.5
1	OUTER_FLAT	1	2	0.5
1	OUTER_FLAT	1	2	0.1
1	OUTER_FLAT	1	2	0.5
1	OUTER_FLAT	1	2	0.3
1	OUTER_FLAT	1	2	0.2
1	OUTER_FLAT	1	2	0.1
1	OUTER_FLAT	1	2	0.2
1	OUTER_FLAT	1	2	0.3
1	OUTER_FLAT	1	2	0.1
1	OUTER_FLAT	1	2	0.3
1	OUTER_FLAT	1	2	0.4
1	OUTER_FLAT	1	2	0.5
1	OUTER_FLAT	1	2	0
1	OUTER_FLAT	1	2	0.1
1	OUTER_FLAT	1	2	0.1
1	OUTER_FLAT	1	2	0.1
1	OUTER_FLAT	1	2	0.1
1	OUTER_FLAT	1	2	0.1
1	OUTER_FLAT	1	2	0.3
1	OUTER_FLAT	1	2	0.1
1	OUTER_FLAT	1	2	0.6
1	OUTER_FLAT	1	2	0.8
1	OUTER_FLAT	1	2	0.1
1	OUTER_FLAT	1	2	0
1	OUTER_FLAT	1	2	0.2
1	OUTER_FLAT	1	2	0.5
1	OUTER_FLAT	1	2	0.2
1	OUTER_FLAT	1	2	0.1
1	OUTER_FLAT	1	2	0.5
1	OUTER_FLAT	1	2	0.2
1	OUTER_FLAT	1	2	0.1
1	OUTER_FLAT	1	2	0.3
1	OUTER_FLAT	1	2	0.4
1	OUTER_FLAT	1	2	0
1	OUTER_FLAT	1	2	0.2
1	OUTER_FLAT	1	2	0.1
1	OUTER_FLAT	1	3	0.5
1	OUTER_FLAT	1	3	0
1	OUTER_FLAT	1	3	1.4
1	OUTER_FLAT	1	3	0.4
1	OUTER_FLAT	1	3	0.5
1	OUTER_FLAT	1	3	0.1
1	OUTER_FLAT	1	3	0.2
1	OUTER_FLAT	1	3	0.5
1	OUTER_FLAT	1	3	0.2
1	OUTER_FLAT	1	3	0.1
1	OUTER_FLAT	1	3	0.1
1	OUTER_FLAT	1	3	0.1
1	OUTER_FLAT	1	3	0.4
1	OUTER_FLAT	1	3	0.8
1	OUTER_FLAT	1	3	0
1	OUTER_FLAT	1	3	0.4
1	OUTER_FLAT	1	3	0.2
1	OUTER_FLAT	1	3	0.2
1	OUTER_FLAT	1	3	0.3
1	OUTER_FLAT	1	3	0.1
1	OUTER_FLAT	1	3	0.6
1	OUTER_FLAT	1	3	0.9
1	OUTER_FLAT	1	3	0.1
1	OUTER_FLAT	1	3	0.6
1	OUTER_FLAT	1	3	0.6
1	OUTER_FLAT	1	3	0
1	OUTER_FLAT	1	3	0.6
1	OUTER_FLAT	1	3	0.1
1	OUTER_FLAT	1	3	0
1	OUTER_FLAT	1	3	0.4
1	OUTER_FLAT	1	3	0.2
1	OUTER_FLAT	1	3	0.1
1	OUTER_FLAT	1	3	0.3
1	OUTER_FLAT	1	3	0.3
1	OUTER_FLAT	1	3	0.1
1	OUTER_FLAT	1	3	0.2
1	OUTER_FLAT	1	3	0.9
1	OUTER_FLAT	1	3	0.7
1	OUTER_FLAT	1	3	0.6
1	OUTER_FLAT	1	3	1.1
1	OUTER_FLAT	1	3	0.3
1	OUTER_FLAT	1	3	0.3
1	OUTER_FLAT	1	3	0.2
1	OUTER_FLAT	1	3	0.2
1	OUTER_FLAT	1	3	0.1
1	OUTER_FLAT	1	3	1.1
1	OUTER_FLAT	1	3	0.1
1	OUTER_FLAT	1	3	0.2
1	OUTER_FLAT	1	3	0.2
1	OUTER_FLAT	1	3	0.3
1	OUTER_FLAT	1	4	0.2
1	OUTER_FLAT	1	4	0
1	OUTER_FLAT	1	4	0.2
1	OUTER_FLAT	1	4	0
1	OUTER_FLAT	1	4	0.2
1	OUTER_FLAT	1	4	1.2
1	OUTER_FLAT	1	4	0
1	OUTER_FLAT	1	4	0.1
1	OUTER_FLAT	1	4	0.1
1	OUTER_FLAT	1	4	0.3
1	OUTER_FLAT	1	4	1
1	OUTER_FLAT	1	4	0.6
1	OUTER_FLAT	1	4	0.2
1	OUTER_FLAT	1	4	0.3
1	OUTER_FLAT	1	4	0.4
1	OUTER_FLAT	1	4	0.2
1	OUTER_FLAT	1	4	0.2
1	OUTER_FLAT	1	4	0.8
1	OUTER_FLAT	1	4	0.2
1	OUTER_FLAT	1	4	0.7
1	OUTER_FLAT	1	4	0.8
1	OUTER_FLAT	1	4	0.1
1	OUTER_FLAT	1	4	1.4
1	OUTER_FLAT	1	4	0.1
1	OUTER_FLAT	1	4	0
1	OUTER_FLAT	1	4	0
1	OUTER_FLAT	1	4	0.4
1	OUTER_FLAT	1	4	0.2
1	OUTER_FLAT	1	4	0.1
1	OUTER_FLAT	1	4	0.6
1	OUTER_FLAT	1	4	0
1	OUTER_FLAT	1	4	0.3
1	OUTER_FLAT	1	4	0.3
1	OUTER_FLAT	1	4	0.2
1	OUTER_FLAT	1	4	0.8
1	OUTER_FLAT	1	4	0.1
1	OUTER_FLAT	1	4	0.4
1	OUTER_FLAT	1	4	1
1	OUTER_FLAT	1	4	0.1
1	OUTER_FLAT	1	4	0.3
1	OUTER_FLAT	1	4	0
1	OUTER_FLAT	1	4	0.1
1	OUTER_FLAT	1	4	0.1
1	OUTER_FLAT	1	4	0
1	OUTER_FLAT	1	4	0.1
1	OUTER_FLAT	1	4	0.4
1	OUTER_FLAT	1	4	0.2
1	OUTER_FLAT	1	4	0.6
1	OUTER_FLAT	1	4	0.2
1	OUTER_FLAT	1	4	0
1	OUTER_FLAT	1	5	0.2
1	OUTER_FLAT	1	5	0.2
1	OUTER_FLAT	1	5	0
1	OUTER_FLAT	1	5	0.3
1	OUTER_FLAT	1	5	0.2
1	OUTER_FLAT	1	5	0.2
1	OUTER_FLAT	1	5	0.1
1	OUTER_FLAT	1	5	0.4
1	OUTER_FLAT	1	5	0.5
1	OUTER_FLAT	1	5	0.2
1	OUTER_FLAT	1	5	0.9
1	OUTER_FLAT	1	5	0.9
1	OUTER_FLAT	1	5	0.2
1	OUTER_FLAT	1	5	0.4
1	OUTER_FLAT	1	5	0
1	OUTER_FLAT	1	5	0
1	OUTER_FLAT	1	5	0.1
1	OUTER_FLAT	1	5	0.2
1	OUTER_FLAT	1	5	1.3
1	OUTER_FLAT	1	5	0.2
1	OUTER_FLAT	1	5	0.7
1	OUTER_FLAT	1	5	0.1
1	OUTER_FLAT	1	5	0.5
1	OUTER_FLAT	1	5	0.5
1	OUTER_FLAT	1	5	0.2
1	OUTER_FLAT	1	5	0.2
1	OUTER_FLAT	1	5	0.1
1	OUTER_FLAT	1	5	0.2
1	OUTER_FLAT	1	5	0.2
1	OUTER_FLAT	1	5	0
1	OUTER_FLAT	1	5	0.1
1	OUTER_FLAT	1	5	0.4
1	OUTER_FLAT	1	5	1.4
1	OUTER_FLAT	1	5	0.1
1	OUTER_FLAT	1	5	0.1
1	OUTER_FLAT	1	5	0
1	OUTER_FLAT	1	5	0.2
1	OUTER_FLAT	1	5	0
1	OUTER_FLAT	1	5	0
1	OUTER_FLAT	1	5	0
1	OUTER_FLAT	1	5	0.2
1	OUTER_FLAT	1	5	0.4
1	OUTER_FLAT	1	5	0.6
1	OUTER_FLAT	1	5	0
1	OUTER_FLAT	1	5	0.1
1	OUTER_FLAT	1	5	0.2
1	OUTER_FLAT	1	5	0.7
1	OUTER_FLAT	1	5	0.6
1	OUTER_FLAT	1	5	0.9
1	OUTER_FLAT	1	5	0.3
1	OUTER_FLAT	2	1	0.167
1	OUTER_FLAT	2	1	0.079
1	OUTER_FLAT	2	1	0.004
1	OUTER_FLAT	2	1	0.061
1	OUTER_FLAT	2	1	0.26
1	OUTER_FLAT	2	1	0.158
1	OUTER_FLAT	2	1	0.718
1	OUTER_FLAT	2	1	0.44
1	OUTER_FLAT	2	1	0.954
1	OUTER_FLAT	2	1	0.34
1	OUTER_FLAT	2	1	0.052
1	OUTER_FLAT	2	1	0.269
1	OUTER_FLAT	2	1	0.705
1	OUTER_FLAT	2	1	0.241
1	OUTER_FLAT	2	1	1.385
1	OUTER_FLAT	2	1	0.099
1	OUTER_FLAT	2	1	0.029
1	OUTER_FLAT	2	1	0.091
1	OUTER_FLAT	2	1	0.18
1	OUTER_FLAT	2	1	0.5
1	OUTER_FLAT	2	1	0.172
1	OUTER_FLAT	2	1	0.219
1	OUTER_FLAT	2	1	0.45
1	OUTER_FLAT	2	1	1.229
1	OUTER_FLAT	2	1	0.312
1	OUTER_FLAT	2	1	1.189
1	OUTER_FLAT	2	1	0.175
1	OUTER_FLAT	2	1	0.23
1	OUTER_FLAT	2	1	0.538
1	OUTER_FLAT	2	1	0.179
1	OUTER_FLAT	2	1	0.501
1	OUTER_FLAT	2	1	0.107
1	OUTER_FLAT	2	1	0.029
1	OUTER_FLAT	2	1	0.103
1	OUTER_FLAT	2	1	0.035
1	OUTER_FLAT	2	1	0.212
1	OUTER_FLAT	2	1	0.054
1	OUTER_FLAT	2	1	0.296
1	OUTER_FLAT	2	1	0.043
1	OUTER_FLAT	2	1	0.006
1	OUTER_FLAT	2	1	0.288
1	OUTER_FLAT	2	1	0.241
1	OUTER_FLAT	2	1	0.785
1	OUTER_FLAT	2	1	0.355
1	OUTER_FLAT	2	1	0.437
1	OUTER_FLAT	2	1	1.828
1	OUTER_FLAT	2	1	0.193
1	OUTER_FLAT	2	1	0.247
1	OUTER_FLAT	2	1	0.746
1	OUTER_FLAT	2	1	0.064
1	OUTER_FLAT	2	2	0.162
1	OUTER_FLAT	2	2	0.241
1	OUTER_FLAT	2	2	0.281
1	OUTER_FLAT	2	2	0.116
1	OUTER_FLAT	2	2	0.966
1	OUTER_FLAT	2	2	0.779
1	OUTER_FLAT	2	2	0.188
1	OUTER_FLAT	2	2	0
1	OUTER_FLAT	2	2	0.071
1	OUTER_FLAT	2	2	0.063
1	OUTER_FLAT	2	2	0.134
1	OUTER_FLAT	2	2	0.103
1	OUTER_FLAT	2	2	0.332
1	OUTER_FLAT	2	2	1.639
1	OUTER_FLAT	2	2	0.348
1	OUTER_FLAT	2	2	0.213
1	OUTER_FLAT	2	2	0.046
1	OUTER_FLAT	2	2	0.226
1	OUTER_FLAT	2	2	0.028
1	OUTER_FLAT	2	2	0.177
1	OUTER_FLAT	2	2	0.021
1	OUTER_FLAT	2	2	0.333
1	OUTER_FLAT	2	2	0.105
1	OUTER_FLAT	2	2	0.445
1	OUTER_FLAT	2	2	0.302
1	OUTER_FLAT	2	2	0.819
1	OUTER_FLAT	2	2	0.303
1	OUTER_FLAT	2	2	0.31
1	OUTER_FLAT	2	2	0.122
1	OUTER_FLAT	2	2	0.835
1	OUTER_FLAT	2	2	0.049
1	OUTER_FLAT	2	2	1.36
1	OUTER_FLAT	2	2	0.145
1	OUTER_FLAT	2	2	0.152
1	OUTER_FLAT	2	2	0.188
1	OUTER_FLAT	2	2	0.159
1	OUTER_FLAT	2	2	0.602
1	OUTER_FLAT	2	2	0.647
1	OUTER_FLAT	2	2	0.498
1	OUTER_FLAT	2	2	0.558
1	OUTER_FLAT	2	2	0.188
1	OUTER_FLAT	2	2	0.247
1	OUTER_FLAT	2	2	1.248
1	OUTER_FLAT	2	2	0.219
1	OUTER_FLAT	2	2	0.243
1	OUTER_FLAT	2	2	0.388
1	OUTER_FLAT	2	2	0.435
1	OUTER_FLAT	2	2	0.331
1	OUTER_FLAT	2	2	0.478
1	OUTER_FLAT	2	2	0.146
1	OUTER_FLAT	2	3	0.019
1	OUTER_FLAT	2	3	0.211
1	OUTER_FLAT	2	3	0.598
1	OUTER_FLAT	2	3	0.508
1	OUTER_FLAT	2	3	0.218
1	OUTER_FLAT	2	3	0.297
1	OUTER_FLAT	2	3	0.369
1	OUTER_FLAT	2	3	0.095
1	OUTER_FLAT	2	3	0.066
1	OUTER_FLAT	2	3	0.228
1	OUTER_FLAT	2	3	0.304
1	OUTER_FLAT	2	3	0.089
1	OUTER_FLAT	2	3	0.25
1	OUTER_FLAT	2	3	0.208
1	OUTER_FLAT	2	3	0.445
1	OUTER_FLAT	2	3	0.385
1	OUTER_FLAT	2	3	0.091
1	OUTER_FLAT	2	3	0.025
1	OUTER_FLAT	2	3	0.285
1	OUTER_FLAT	2	3	0.269
1	OUTER_FLAT	2	3	0
1	OUTER_FLAT	2	3	0.066
1	OUTER_FLAT	2	3	0.657
1	OUTER_FLAT	2	3	0.629
1	OUTER_FLAT	2	3	0.285
1	OUTER_FLAT	2	3	0.156
1	OUTER_FLAT	2	3	0.146
1	OUTER_FLAT	2	3	0.194
1	OUTER_FLAT	2	3	0.353
1	OUTER_FLAT	2	3	0.984
1	OUTER_FLAT	2	3	0.221
1	OUTER_FLAT	2	3	0.402
1	OUTER_FLAT	2	3	0.114
1	OUTER_FLAT	2	3	0.467
1	OUTER_FLAT	2	3	0.128
1	OUTER_FLAT	2	3	0.042
1	OUTER_FLAT	2	3	0.371
1	OUTER_FLAT	2	3	0.229
1	OUTER_FLAT	2	3	0.079
1	OUTER_FLAT	2	3	0.42
1	OUTER_FLAT	2	3	0.002
1	OUTER_FLAT	2	3	0.045
1	OUTER_FLAT	2	3	0.339
1	OUTER_FLAT	2	3	0.173
1	OUTER_FLAT	2	3	0.071
1	OUTER_FLAT	2	3	0.056
1	OUTER_FLAT	2	3	0.627
1	OUTER_FLAT	2	3	0.011
1	OUTER_FLAT	2	3	0.365
1	OUTER_FLAT	2	3	0.078
1	OUTER_FLAT	2	4	0.198
1	OUTER_FLAT	2	4	0.843
1	OUTER_FLAT	2	4	0.251
1	OUTER_FLAT	2	4	0.666
1	OUTER_FLAT	2	4	0.843
1	OUTER_FLAT	2	4	0.086
1	OUTER_FLAT	2	4	0.27
1	OUTER_FLAT	2	4	0.144
1	OUTER_FLAT	2	4	0.304
1	OUTER_FLAT	2	4	0.232
1	OUTER_FLAT	2	4	0.407
1	OUTER_FLAT	2	4	0.337
1	OUTER_FLAT	2	4	0.456
1	OUTER_FLAT	2	4	0.807
1	OUTER_FLAT	2	4	0.559
1	OUTER_FLAT	2	4	0.205
1	OUTER_FLAT	2	4	0.103
1	OUTER_FLAT	2	4	0.452
1	OUTER_FLAT	2	4	0.135
1	OUTER_FLAT	2	4	0.444
1	OUTER_FLAT	2	4	0.01
1	OUTER_FLAT	2	4	0.182
1	OUTER_FLAT	2	4	0.472
1	OUTER_FLAT	2	4	0.153
1	OUTER_FLAT	2	4	1.898
1	OUTER_FLAT	2	4	0.383
1	OUTER_FLAT	2	4	0.721
1	OUTER_FLAT	2	4	0.595
1	OUTER_FLAT	2	4	0.193
1	OUTER_FLAT	2	4	0.392
1	OUTER_FLAT	2	4	0.646
1	OUTER_FLAT	2	4	0.1
1	OUTER_FLAT	2	4	0.145
1	OUTER_FLAT	2	4	0.098
1	OUTER_FLAT	2	4	0.55
1	OUTER_FLAT	2	4	0.151
1	OUTER_FLAT	2	4	0.317
1	OUTER_FLAT	2	4	0.068
1	OUTER_FLAT	2	4	0.171
1	OUTER_FLAT	2	4	0.125
1	OUTER_FLAT	2	4	0.473
1	OUTER_FLAT	2	4	0.105
1	OUTER_FLAT	2	4	0.178
1	OUTER_FLAT	2	4	0.163
1	OUTER_FLAT	2	4	0.747
1	OUTER_FLAT	2	4	0.687
1	OUTER_FLAT	2	4	0.09
1	OUTER_FLAT	2	4	0.185
1	OUTER_FLAT	2	4	0.156
1	OUTER_FLAT	2	4	0.66
1	OUTER_FLAT	2	5	1.09
1	OUTER_FLAT	2	5	0.269
1	OUTER_FLAT	2	5	0.045
1	OUTER_FLAT	2	5	0.566
1	OUTER_FLAT	2	5	0.442
1	OUTER_FLAT	2	5	0.22
1	OUTER_FLAT	2	5	0.028
1	OUTER_FLAT	2	5	0.143
1	OUTER_FLAT	2	5	0.029
1	OUTER_FLAT	2	5	0.01
1	OUTER_FLAT	2	5	0.322
1	OUTER_FLAT	2	5	0.003
1	OUTER_FLAT	2	5	1.105
1	OUTER_FLAT	2	5	0.117
1	OUTER_FLAT	2	5	0.017
1	OUTER_FLAT	2	5	0.13
1	OUTER_FLAT	2	5	1.013
1	OUTER_FLAT	2	5	0.128
1	OUTER_FLAT	2	5	0.149
1	OUTER_FLAT	2	5	0.301
1	OUTER_FLAT	2	5	0.429
1	OUTER_FLAT	2	5	1.088
1	OUTER_FLAT	2	5	0.543
1	OUTER_FLAT	2	5	0.315
1	OUTER_FLAT	2	5	0.242
1	OUTER_FLAT	2	5	0.7
1	OUTER_FLAT	2	5	0.327
1	OUTER_FLAT	2	5	0.611
1	OUTER_FLAT	2	5	0.823
1	OUTER_FLAT	2	5	0.288
1	OUTER_FLAT	2	5	0.022
1	OUTER_FLAT	2	5	0.142
1	OUTER_FLAT	2	5	0.019
1	OUTER_FLAT	2	5	0.322
1	OUTER_FLAT	2	5	0.87
1	OUTER_FLAT	2	5	0.628
1	OUTER_FLAT	2	5	0.209
1	OUTER_FLAT	2	5	0.031
1	OUTER_FLAT	2	5	0.223
1	OUTER_FLAT	2	5	1.125
1	OUTER_FLAT	2	5	0.005
1	OUTER_FLAT	2	5	0.004
1	OUTER_FLAT	2	5	0.766
1	OUTER_FLAT	2	5	0.077
1	OUTER_FLAT	2	5	0.005
1	OUTER_FLAT	2	5	0.013
1	OUTER_FLAT	2	5	0.473
1	OUTER_FLAT	2	5	0.263
1	OUTER_FLAT	2	5	0.417
[truncated: 5,501 more rows]

## Sheet: 5. Crevice
SITE	ZONE	MODELID	TRANSECT	CR_10CM	OH_10CM	REF_10CM
1	CREST	1	1	1	5	6
1	CREST	1	2	0	3	3
1	CREST	1	3	1	6	7
1	CREST	1	4	1	7	8
1	CREST	1	5	1	5	6
1	CREST	2	1	1	6	7
1	CREST	2	2	1	6	7
1	CREST	2	3	0	7	7
1	CREST	2	4	1	6	7
1	CREST	2	5	2	6	8
1	INNER_FLAT	1	1	0	0	0
1	INNER_FLAT	1	2	0	0	0
1	INNER_FLAT	1	3	0	0	0
1	INNER_FLAT	1	4	0	0	0
1	INNER_FLAT	1	5	0	0	0
1	INNER_FLAT	3	1	0	0	0
1	INNER_FLAT	3	2	0	0	0
1	INNER_FLAT	3	3	0	0	0
1	INNER_FLAT	3	4	0	0	0
1	INNER_FLAT	3	5	0	2	2
1	MID_FLAT	1	1	0	0	0
1	MID_FLAT	1	2	0	0	0
1	MID_FLAT	1	3	0	0	0
1	MID_FLAT	1	4	0	0	0
1	MID_FLAT	1	5	0	1	1
1	MID_FLAT	2	1	0	1	1
1	MID_FLAT	2	2	0	1	1
1	MID_FLAT	2	3	0	0	0
1	MID_FLAT	2	4	0	1	1
1	MID_FLAT	2	5	0	0	0
1	OUTER_FLAT	1	1	0	4	4
1	OUTER_FLAT	1	2	0	1	1
1	OUTER_FLAT	1	3	0	3	3
1	OUTER_FLAT	1	4	0	0	0
1	OUTER_FLAT	1	5	0	0	0
1	OUTER_FLAT	2	1	0	0	0
1	OUTER_FLAT	2	2	0	0	0
1	OUTER_FLAT	2	3	0	0	0
1	OUTER_FLAT	2	4	0	0	0
1	OUTER_FLAT	2	5	1	1	2
1	SLOPE	1	1	1	6	7
1	SLOPE	1	2	1	5	6
1	SLOPE	1	3	3	9	12
1	SLOPE	1	4	1	8	9
1	SLOPE	1	5	0	9	9
1	SLOPE	2	1	0	2	2
1	SLOPE	2	2	1	4	5
1	SLOPE	2	3	1	4	5
1	SLOPE	2	4	0	4	4
1	SLOPE	2	5	0	1	1
2	CREST	1	1	2	5	7
2	CREST	1	2	1	11	12
2	CREST	1	3	0	6	6
2	CREST	1	4	0	5	5
2	CREST	1	5	1	8	9
2	CREST	2	1	2	10	12
2	CREST	2	2	4	6	10
2	CREST	2	3	0	4	4
2	CREST	2	4	3	5	8
2	CREST	2	5	1	9	10
2	INNER_FLAT	1	1	0	1	1
2	INNER_FLAT	1	2	0	0	0
2	INNER_FLAT	1	3	0	1	1
2	INNER_FLAT	1	4	0	0	0
2	INNER_FLAT	1	5	0	0	0
2	INNER_FLAT	2	1	0	0	0
2	INNER_FLAT	2	2	0	0	0
2	INNER_FLAT	2	3	0	1	1
2	INNER_FLAT	2	4	0	1	1
2	INNER_FLAT	2	5	0	0	0
2	MID_FLAT	1	1	0	0	0
2	MID_FLAT	1	2	0	0	0
2	MID_FLAT	1	3	1	0	1
2	MID_FLAT	1	4	0	2	2
2	MID_FLAT	1	5	0	2	2
2	MID_FLAT	2	1	0	1	1
2	MID_FLAT	2	2	0	0	0
2	MID_FLAT	2	3	0	2	2
2	MID_FLAT	2	4	0	0	0
2	MID_FLAT	2	5	0	0	0
2	OUTER_FLAT	1	1	0	0	0
2	OUTER_FLAT	1	2	1	1	2
2	OUTER_FLAT	1	3	0	3	3
2	OUTER_FLAT	1	4	0	0	0
2	OUTER_FLAT	1	5	0	2	2
2	OUTER_FLAT	3	1	0	5	5
2	OUTER_FLAT	3	2	0	5	5
2	OUTER_FLAT	3	3	0	0	0
2	OUTER_FLAT	3	4	1	4	5
2	OUTER_FLAT	3	5	0	5	5
2	SLOPE	1	1	0	3	3
2	SLOPE	1	2	2	7	9
2	SLOPE	1	3	0	2	2
2	SLOPE	1	4	0	3	3
2	SLOPE	1	5	1	4	5
2	SLOPE	2	1	0	7	7
2	SLOPE	2	2	2	6	8
2	SLOPE	2	3	0	6	6
2	SLOPE	2	4	4	10	14
2	SLOPE	2	5	1	7	8
3	CREST	1	1	2	4	6
3	CREST	1	2	1	5	6
3	CREST	1	3	1	5	6
3	CREST	1	4	1	6	7
3	CREST	1	5	1	1	2
3	CREST	2	1	0	5	5
3	CREST	2	2	0	4	4
3	CREST	2	3	0	3	3
3	CREST	2	4	2	5	7
3	CREST	2	5	1	4	5
3	INNER_FLAT	1	1	0	0	0
3	INNER_FLAT	1	2	0	0	0
3	INNER_FLAT	1	3	0	0	0
3	INNER_FLAT	1	4	0	1	1
3	INNER_FLAT	1	5	0	0	0
3	INNER_FLAT	2	1	0	0	0
3	INNER_FLAT	2	2	0	0	0
3	INNER_FLAT	2	3	0	0	0
3	INNER_FLAT	2	4	0	0	0
3	INNER_FLAT	2	5	0	0	0
3	MID_FLAT	1	1	0	0	0
3	MID_FLAT	1	2	0	1	1
3	MID_FLAT	1	3	0	1	1
3	MID_FLAT	1	4	0	0	0
3	MID_FLAT	1	5	0	0	0
3	MID_FLAT	2	1	0	0	0
3	MID_FLAT	2	2	0	0	0
3	MID_FLAT	2	3	0	0	0
3	MID_FLAT	2	4	0	0	0
3	MID_FLAT	2	5	0	0	0
3	OUTER_FLAT	1	1	0	3	3
3	OUTER_FLAT	1	2	0	1	1
3	OUTER_FLAT	1	3	1	3	4
3	OUTER_FLAT	1	4	0	1	1
3	OUTER_FLAT	1	5	0	3	3
3	OUTER_FLAT	2	1	1	0	1
3	OUTER_FLAT	2	2	0	3	3
3	OUTER_FLAT	2	3	1	5	6
3	OUTER_FLAT	2	4	1	4	5
3	OUTER_FLAT	2	5	0	3	3
3	SLOPE	1	1	1	2	3
3	SLOPE	1	2	1	4	5
3	SLOPE	1	3	2	3	5
3	SLOPE	1	4	0	4	4
3	SLOPE	1	5	1	7	8
3	SLOPE	2	1	0	6	6
3	SLOPE	2	2	0	4	4
3	SLOPE	2	3	2	1	3
3	SLOPE	2	4	2	4	6
3	SLOPE	2	5	1	5	6

## Sheet: 6. Fish Counts
SITE	ZONE	Hipposcarus.longiceps	Scarus.altipinnis	Scarus.flavipectoralis	Scarus.rivulatus	Scarus.schlegeli	Scarus.spp.	Chlorurus.bleekeri	Chlorurus.sordidus	Chlorurus.microrhinos	Acanthurus.spp.	Siganus.dolliatus	Siganus.lineatus	Siganus.sp.	C_TOTAL	C_M2	TRANS_A	SCARID_T	ACAN_T	SIG_T
1	SLOPE	0	0	0	35	0	0	0	0	0	4	5	0	0	44	0.210466	209.06	35	4	5
1	SLOPE	0	0	0	3	0	0	0	0	1	0	3	0	0	7	0.029862	234.412	4	0	3
1	SLOPE	0	0	1	3	0	0	0	0	0	11	0	5	0	20	0.0903242	221.425	4	11	5
2	SLOPE	0	0	0	1	0	10	2	0	0	0	0	1	0	14	0.0665993	210.212	13	0	1
2	SLOPE	0	0	0	0	0	0	0	0	0	0	0	0	0	0	0	226.616	0	0	0
2	SLOPE	0	0	1	3	0	0	0	0	0	0	0	0	0	4	0.0220925	181.057	4	0	0
3	SLOPE	0	0	0	2	0	0	0	0	0	0	0	0	0	2	0.0117506	170.204	2	0	0
3	SLOPE	0	0	0	0	0	0	0	0	0	0	0	3	0	3	0.0152455	196.779	0	0	3
3	SLOPE	0	0	0	1	0	0	0	0	0	0	0	0	0	1	0.00471043	212.295	1	0	0
1	CREST	0	0	0	3	0	0	0	0	1	0	4	0	0	8	0.0331116	241.607	4	0	4
1	CREST	0	0	0	19	1	0	0	0	0	8	0	0	0	28	0.155094	180.535	20	8	0
1	CREST	0	1	0	11	0	0	0	0	0	5	7	0	0	24	0.110576	217.044	12	5	7
2	CREST	0	0	0	12	0	5	0	0	0	0	14	0	0	31	0.193659	160.075	17	0	14
2	CREST	0	0	0	5	0	0	0	0	0	0	7	0	0	12	0.0591528	202.864	5	0	7
2	CREST	0	0	0	15	1	2	1	0	1	0	13	0	0	33	0.192379	171.536	20	0	13
3	CREST	0	0	0	6	0	0	0	0	0	0	0	0	0	6	0.0478008	125.521	6	0	0
3	CREST	0	0	0	6	0	0	0	0	0	3	6	1	0	16	0.0891709	179.431	6	3	7
3	CREST	2	0	0	1	1	2	0	0	12	2	13	0	0	33	0.141336	233.485	18	2	13
1	OUTER_FLAT	0	0	0	13	0	50	0	0	0	7	5	0	0	75	0.402539	186.317	63	7	5
1	OUTER_FLAT	0	0	0	11	0	0	0	0	0	8	2	0	0	21	0.130438	160.996	11	8	2
1	OUTER_FLAT	0	0	0	25	1	15	0	0	0	8	11	0	0	60	0.315206	190.352	41	8	11
2	OUTER_FLAT	0	0	0	19	0	55	1	0	0	1	5	0	0	81	0.460747	175.802	75	1	5
2	OUTER_FLAT	0	1	0	28	0	5	0	0	0	1	2	0	0	37	0.278644	132.786	34	1	2
2	OUTER_FLAT	3	0	0	1	0	85	0	0	0	0	0	0	0	89	0.467754	190.271	89	0	0
3	OUTER_FLAT	0	0	0	14	0	0	0	0	0	0	7	0	0	21	0.19283	108.904	14	0	7
3	OUTER_FLAT	0	0	0	32	1	0	0	0	0	1	1	0	0	35	0.119928	291.841	33	1	1
3	OUTER_FLAT	5	0	0	32	1	30	0	0	0	0	3	0	0	71	0.411502	172.538	68	0	3
1	MID_FLAT	0	0	0	0	0	0	0	0	0	0	4	1	0	5	0.0153705	325.299	0	0	5
1	MID_FLAT	0	0	0	0	0	0	0	0	0	0	2	0	0	2	0.00515018	388.336	0	0	2
1	MID_FLAT	0	0	0	0	0	0	0	0	0	0	0	0	0	0	0	303.196	0	0	0
2	MID_FLAT	0	0	0	0	0	0	0	0	0	0	0	0	0	0	0	261.157	0	0	0
2	MID_FLAT	0	0	0	0	0	0	5	5	0	0	0	0	0	10	0.0346514	288.588	10	0	0
2	MID_FLAT	0	0	0	0	0	0	11	11	0	1	0	0	0	23	0.0678247	339.109	22	1	0
3	MID_FLAT	0	0	0	0	0	0	0	0	0	0	0	0	0	0	0	239.112	0	0	0
3	MID_FLAT	0	0	0	0	0	0	0	0	0	5	0	0	0	5	0.00980585	509.9	0	5	0
3	MID_FLAT	0	0	0	0	1	5	2	2	0	0	1	0	0	11	0.0348443	315.69	10	0	1
1	INNER_FLAT	0	0	0	0	0	0	0	0	0	0	0	3	0	3	0.0106144	282.636	0	0	3
1	INNER_FLAT	0	0	0	0	0	0	0	0	0	0	1	0	0	1	0.00413105	242.069	0	0	1
1	INNER_FLAT	0	0	0	0	1	0	0	0	0	1	2	1	0	5	0.018509	270.139	1	1	3
2	INNER_FLAT	0	0	0	0	0	0	0	0	0	0	0	0	0	0	0	294.886	0	0	0
2	INNER_FLAT	0	0	0	0	0	0	0	0	0	0	0	0	0	0	0	321.201	0	0	0
2	INNER_FLAT	0	0	0	6	0	0	0	0	0	2	0	0	0	8	0.0291954	274.016	6	2	0
3	INNER_FLAT	0	0	0	0	0	0	0	0	0	0	1	5	1	7	0.021409	326.965	0	0	7
3	INNER_FLAT	0	0	0	2	2	0	0	0	0	0	1	1	0	6	0.0304981	196.733	4	0	2
3	INNER_FLAT	16	0	0	1	0	25	0	0	0	0	0	0	0	42	0.172406	243.611	42	0	0

## Sheet: 7. Fish Biomass
SITE	ZONE	MODELID	replicate	Hipposcarus.longiceps	Scarus.altipinnis	Scarus.flavipectoralis	Scarus.rivulatus	Scarus.schlegeli	Scarus.spp.	Chlorurus.bleekeri	Chlorurus.sordidus	Chlorurus.microrhinos	Acanthurus.spp.	Siganus.dolliatus	Siganus.lineatus	Siganus.sp.	BM_TOTAL	Scarid_BM	Acan_BM	Sig_BM	TRANS_A
1	CREST	1	1	0	0	0	7.10497	0	0	0	0	4.84317	0	7.48023	0	0	19.4284	11.9481	0	7.48023	241.607
1	CREST	1	2	0	0	0	21.5758	0.778447	0	0	0	0	1.37126	0	0	0	23.7255	22.3543	1.37126	0	180.535
1	CREST	1	3	0	0.493664	0	4.93496	0	0	0	0	0	5.81618	2.23331	0	0	13.4781	5.42862	5.81618	2.23331	217.044
1	INNER_FLAT	2	1	0	0	0	0	0	0	0	0	0	0	0	0.916075	0	0.916075	0	0	0.916075	282.636
1	INNER_FLAT	2	2	0	0	0	0	0	0	0	0	0	0	0.159214	0	0	0.159214	0	0	0.159214	242.069
1	INNER_FLAT	2	3	0	0	0	0	0.182089	0	0	0	0	0.529119	0.285341	0.14267	0	1.13922	0.182089	0.529119	0.428011	270.139
1	MID_FLAT	3	1	0	0	0	0	0	0	0	0	0	0	0.473913	0.118478	0	0.592391	0	0	0.592391	325.299
1	MID_FLAT	3	2	0	0	0	0	0	0	0	0	0	0	0.198492	0	0	0.198492	0	0	0.198492	388.336
1	MID_FLAT	3	3	0	0	0	0	0	0	0	0	0	0	0	0	0	0	0	0	0	303.196
1	OUTER_FLAT	4	1	0	0	0	7.64258	0	1.08377	0	0	0	3.42621	4.36633	0	0	16.5189	8.72635	3.42621	4.36633	186.317
1	OUTER_FLAT	4	2	0	0	0	8.71894	0	0	0	0	0	1.53769	0.923804	0	0	11.1804	8.71894	1.53769	0.923804	160.996
1	OUTER_FLAT	4	3	0	0	0	16.4557	1.61721	0.887011	0	0	0	3.15314	5.42558	0	0	27.5387	18.96	3.15314	5.42558	190.352
1	SLOPE	5	1	0	0	0	21.6561	0	0	0	0	0	1.00237	5.77538	0	0	28.4338	21.6561	1.00237	5.77538	209.06
1	SLOPE	5	2	0	0	0	5.04088	0	0	0	0	12.0824	0	1.41018	0	0	18.5334	17.1232	0	1.41018	234.412
1	SLOPE	5	3	0	0	1.78205	1.81083	0	0.348053	0	0	0	9.16536	0	4.85993	0	17.9662	3.94094	9.16536	4.85993	221.425
2	CREST	1	1	0	0	0	22.3279	0	0.44508	0	0	0	0	8.29414	0	0	31.0671	22.773	0	8.29414	160.075
2	CREST	1	2	0	0	0	3.34112	0	0	0	0	0	0	2.96817	0	0	6.30929	3.34112	0	2.96817	202.864
2	CREST	1	3	0	0	0	14.3193	0.286758	0.476821	0.255844	0	3.8504	0	5.00923	0	0	24.1984	19.1891	0	5.00923	171.536
2	INNER_FLAT	2	1	0	0	0	0	0	0	0	0	0	0	0	0	0	0	0	0	0	294.886
2	INNER_FLAT	2	2	0	0	0	0	0	0	0	0	0	0	0	0	0	0	0	0	0	321.201
2	INNER_FLAT	2	3	0	0	0	1.05371	0	0	0	0	0	0.38238	0	0	0	1.43609	1.05371	0.38238	0	274.016
2	MID_FLAT	3	1	0	0	0	0	0	0	0	0	0	0	0	0	0	0	0	0	0	261.157
2	MID_FLAT	3	2	0	0	0	0	0	0	0	0	0	0	0	0	0	0	0	0	0	288.588
2	MID_FLAT	3	3	0	0	0	0	0	0	0	0	0	0.15449	0	0	0	0.15449	0	0.15449	0	339.109
2	OUTER_FLAT	4	1	0	0	0	11.454	0	0.141462	0.677897	0	0	0.298001	1.91123	0	0	14.4826	12.2734	0.298001	1.91123	175.802
2	OUTER_FLAT	4	2	0	0.806915	0	21.7072	0	0.04384	0	0.211053	0	0.394538	0.580496	0	0	23.744	22.769	0.394538	0.580496	132.786
2	OUTER_FLAT	4	3	0.743536	0	0	0.727467	0	2.17892	0	1.03059	0	0	0	0	0	4.68051	4.68051	0	0	190.271
2	SLOPE	5	1	0	0	0	1.44958	0	0	2.73626	0	0	0	0	2.14935	0	6.33519	4.18584	0	2.14935	210.212
2	SLOPE	5	2	0	0	1.74123	0	0	0	0	0	0	0	0	0	0	1.74123	1.74123	0	0	226.616
2	SLOPE	5	3	0	0	0	2.29346	0	0	0	0	0	0	0	0	0	2.29346	2.29346	0	0	181.057
3	CREST	1	1	0	0	0	6.61638	0	0	0	0	0	0	0	0	0	6.61638	6.61638	0	0	125.521
3	CREST	1	2	0	0	0	8.89976	0	0	0	0	0	2.38982	6.61145	1.34581	0	19.2468	8.89976	2.38982	7.95726	179.431
3	CREST	1	3	0.974865	0	0	1.30509	1.31845	0.35031	0	0	16.5852	0.448756	2.75959	0	0	23.7423	20.5339	0.448756	2.75959	233.485
3	INNER_FLAT	2	1	0	0	0	0	0	0	0	0	0	0	0.117874	0.0676977	0.117874	0.303447	0	0	0.303447	326.965
3	INNER_FLAT	2	2	0	0	0	0.48921	0.500063	0	0	0	0	0	0.195904	0.560086	0	1.74526	0.989273	0	0.75599	196.733
3	INNER_FLAT	2	3	7.47477	0	0	0.197536	0	0.203755	0	0	0	0	0	0	0	7.87606	7.87606	0	0	243.611
3	MID_FLAT	3	1	0	0	0	0	0	0	0	0	0	0	0	0	0	0	0	0	0	239.112
3	MID_FLAT	3	2	0	0	0	0	0	0	0	0	0	0.0649761	0	0	0	0.0649761	0	0.0649761	0	509.9
3	MID_FLAT	3	3	0	0	0	0	0.155816	0.0834731	0	0	0	0	0.122084	0	0	0.361373	0.239289	0	0.122084	315.69
3	OUTER_FLAT	4	1	0	0	0	26.1959	0	0	0	0	0	0	13.1104	0	0	39.3063	26.1959	0	13.1104	108.904
3	OUTER_FLAT	4	2	0	0	0	15.9585	0.481555	0	0	0	0	0.179513	0.132061	0	0	16.7516	16.44	0.179513	0.132061	291.841
3	OUTER_FLAT	4	3	1.36659	0	0	24.9825	0.285093	0.202436	0	0.508717	0	0	4.19872	0	0	31.5441	27.3453	0	4.19872	172.538
3	SLOPE	5	1	0	0	0	0.565462	0	0	0	0	0	0	0	0	0	0.565462	0.565462	0	0	170.204
3	SLOPE	5	2	0	0	0	0	0	0	0	0	0	0	0	10.0321	0	10.0321	0	0	10.0321	196.779
3	SLOPE	5	3	0	0	0	1.43536	0	0	0	0	0	0	0	0	0	1.43536	1.43536	0	0	212.295
